# Supplementary material for: A new, fast method to search for morphological convergence with shape data
Source: PLoS One. 2019 Dec 27;14(12):e0226949. doi: 10.1371/journal.pone.0226949 (PMC6934287; doi:10.1371/journal.pone.0226949)
Supplement: S1 File — The R code produces a 3D plot showing the distribution of phenotypes for a > 100 species tree. Two clades are selected to evolve convergent tip phenotypes (simple convergence), convergent tip phenotypes starting from ancestors which are similar to each other (convergence and parallel trajectories) or no convergence. At running the code, the user interactively chooses which kind of simulation to perform and how much the convergent clades have to be different (phenotypically) from the rest of the tree. (R) [file pone.0226949.s001.R]

### The function computes angles theta for ancestors and tips of two clades evolving with or without convergence.
### Two clades are selected to evolve convergent tip phenotypes (simple convergence), convergent tip phenotypes starting 
### from ancestors which are similar to each other (convergence and parallel trajectories) or no convergence. 
### At running the code, the user interactively chooses which kind of simulation to perform.
### By changing the parameter ff, the user can set how much the convergent clades have to be different (phenotypically) from the rest of the tree.
### If plotRGL= TRUE the function produces a 3D plot showing the distribution of phenotypes for a > 100 species tree. 

### just run 'show.theta()' to begin ####
### the function will ask you whether to simulate a pattern of 1. convergence, 2. convergence from similar ancestors, or 3. no convergence

### run 'show.theta(ff='value')' to change ff ####
### run 'show.theta(RGL = FALSE)' to tell the function not to produce the 3d plot ####

show.theta<-function(ff=.7, plotRGL=TRUE){
require(RRphylo)
require(RColorBrewer)
require(rgl)
require(ape)
require(phytools)
require(geiger)
require(mvMORPH)


theta<-function(a,b){
unitV <- function(x) {
  sum(x^2)^0.5
}
deg2rad <- function(deg) {
  (deg * pi)/(180)
}
rad2deg <- function(rad) {
  (rad * 180)/(pi)
}
rad2deg(acos((a%*%b)/(unitV(a) *unitV(b))))->theta
return(theta)
}

veclen <- function(v) sqrt(sum(v^2))
xprod <- function(v, w) c( v[2]*w[3] - v[3]*w[2],
                           v[3]*w[1] - v[1]*w[3],
                           v[1]*w[2] - v[2]*w[1] )

arc3d <- function(from, to, center, radius, n, circle = 50, base = 0, plot = TRUE, ...) {
  fixarg <- function(arg) {
    if (is.matrix(arg))
      arg[, 1:3, drop = FALSE]
    else
      matrix(arg, 1, 3)
  }
  normalize <- function(v)
    v / veclen(v)
  getrow <- function(arg, i) {
    arg[1 + (i - 1) %% nrow(arg),]
  }
  from <- fixarg(from)
  to <- fixarg(to)
  center <- fixarg(center)
  
  m <- max(nrow(from), nrow(to), nrow(center), length(base))
  base <- rep_len(base, m)
  
  result <- matrix(NA_real_, nrow = 1, ncol = 3)
  
  for (j in seq_len(m)) {
    from1 <- getrow(from, j)
    to1 <- getrow(to, j)
    center1 <- getrow(center, j)
    base1 <- base[j]
    logr1 <- log(veclen(from1 - center1))
    logr2 <- log(veclen(to1 - center1))
    A <- normalize(from1 - center1)
    B <- normalize(to1 - center1)
    steps <- if (base1 <= 0) 4*abs(base1) + 1 else 4*base1 - 1
    for (k in seq_len(steps)) {
      if (k %% 2) {
        A1 <- A * (-1)^(k %/% 2)
        B1 <- B * (-1)^(k %/% 2 + (base1 > 0))
      } else {
        A1 <- B * (-1)^(k %/% 2 + (base1 <= 0))
        B1 <- A * (-1)^(k %/% 2)
      }
      theta <- acos(sum(A1*B1))
      if (isTRUE(all.equal(theta, pi)))
        warning("Arc ", j, " points are opposite each other!  Arc is not well defined.")
      if (missing(n))
        n1 <- ceiling(circle*theta/(2*pi))
      else
        n1 <- n
      
      if (missing(radius)) {
        pretheta <- (k %/% 2)*pi - (k %% 2 == 0)*theta
        if (k == 1)
          totaltheta <- (steps %/% 2)*pi - (steps %% 2 == 0)*theta + theta
        p1 <- pretheta/totaltheta
        p2 <- (pretheta + theta)/totaltheta
        radius1 <- exp(seq(from = (1 - p1)*logr1 + p1*logr2,
                           to   = (1 - p2)*logr1 + p2*logr2,
                           length.out = n1 + 1))
      } else
        radius1 <- rep_len(radius, n1)
      arc <- matrix(NA_real_, nrow = n1 + 1, ncol = 3)
      p <- seq(0, 1, length.out = n1 + 1)
      arc[1,] <- center1 + radius1[1]*A1
      arc[n1 + 1,] <- center1 + radius1[n1 + 1]*B1
      AB <- veclen(A1 - B1)
      for (i in seq_len(n1)[-1]) {
        ptheta <- p[i]*theta
        phi <- pi/2 + (0.5 - p[i])*theta
        q <- (sin(ptheta) / sin(phi))/AB
        D <- (1-q)*A1 + q*B1
        arc[i,] <- center1 + radius1[i] * normalize(D)
      }
      if (k == 1)
        result <- rbind(result, arc)
      else
        result <- rbind(result[-nrow(result), ,drop = FALSE], arc)
    }
    result <- rbind(result, result[1,])  
  }
  if (plot)
    lines3d(result[c(-1, -nrow(result)), , drop = FALSE], ...)
  else
    result[c(-1, -nrow(result)), , drop = FALSE]
}


conv<-readline(prompt = "How do you want to simulate your data? \n1. convergence\n2. convergence from similar ancestors\n3. no convergence\n Input:")

### creating a phylogenetic tree with 100 species
rtree(100)->tree

### select, extract and then modify the clade to be duplicated
dist.nodes(tree)[(Ntip(tree)+1),]->cd
cd[cd<0.8*max(cd)]->cd
cd[which(as.numeric(names(cd))>Ntip(tree))]->cd
cdt<-array()
for(e in 1:length(cd)) length(tips(tree,names(cd)[e]))->cdt[e]
names(cd[-which(cdt<Ntip(tree)*.1|cdt>Ntip(tree)/4)])->cd
cdd<-array()
for(i in 1:length(cd)){
  if((length(tips(tree,cd[i]))-2)>(length(tips(tree,cd[i]))+Ntip(tree)-2)*0.1) cdd[i]<-"ok" else cdd[i]<-"no"
}
if(length(which(cdd=="ok"))>0) cd[which(cdd=="ok")]->cd else cd->cd
as.numeric(sample(cd,1))->n

extract.clade(tree,n)->t1
max(nodeHeights(t1))->nH1
suppressWarnings(swapONE(t1)[[1]]->t1)
drop.tip(t1,t1$tip.label[c(1,length(t1$tip.label))])->t1

if(max(nodeHeights(t1))!=nH1) geiger:::rescale(t1,nH1,model = "depth")->t1

t1$root.edge<-data.frame(tree$edge,tree$edge.length)[which(
  data.frame(tree$edge,tree$edge.length)[,2]==n),3]


### selecting the node where the new clade is to be binded   
distNodes(tree,n)[1:Nnode(tree),]->dfN
dfN[-which(rownames(dfN)%in%c(n,getDescendants(tree,n))),]->dfN
distNodes(tree,(Ntip(tree)+1))[1:Nnode(tree),][-1,]->dR
dR[match(rownames(dfN),rownames(dR)),]->dR1
dfN[match(rownames(dR1)[which(dR1[,2]<max(dR[,2])*0.8)],rownames(dfN)),]->dfN
rownames(dfN)[which(dfN[,1]<=Ntip(tree)/10)]->bar
dfN[-which(dfN[,1]<=Ntip(tree)/10),]->dfn2


if(class(dfn2)!="matrix") 
{
  t(as.matrix(dfn2))->dfn2
  rownames(dfN)[-which(dfN[,1]<=Ntip(tree)/10)]->rownames(dfn2)
}

if(dim(dfn2)[1]==0) 
{
  rownames(dfN)[which.max(dfN[,1])]->nodN
  dfN[which.max(dfN[,1]),1]->minD
} else{
  dR[match(rownames(dfn2),rownames(dR)),]->dfn3
  if(class(dfn3)!="matrix") 
  {
    t(as.matrix(dfn3))->dfn3
    rownames(dR)[match(rownames(dfn2),rownames(dR))]->rownames(dfn3)
  }
  rownames(dfn3)[which.min(dfn3[,2])]->nodN
  
  dfn2[rownames(dfn2)==nodN,1]->minD
}
nodN->tar

at<-tar
data.frame(tree$edge,tree$edge.length)[which(data.frame(tree$edge,
                                                        tree$edge.length)[,2]==at),3]->pos


diff(dist.nodes(tree)[(Ntip(tree)+1),c(n,tar)])->dH
if(dH>0) {
  
  geiger:::rescale(t1,(abs(diff(c(max(nodeHeights(t1)),dH)))),model = "depth")->t1
  t1$root.edge+pos/2->t1$root.edge
}else{
  geiger:::rescale(t1,(max(nodeHeights(t1))+abs(dH)),model = "depth")->t1
  t1$root.edge+pos/2->t1$root.edge
}


if(conv==1){
  #### SIMPLE CONVERGENCE ####
  
  ### simulate a phenotype according to the Brownian motion and then modify it according to the f value
  ntraits<-3
  thetaX=c(0,0,0)
  matrix(c(1,0.5,0.5,0.5,1,0.5,.5,.5,1),3,3)->sigma
  mvSIM(tree,param=list(ntraits=ntraits,theta=thetaX,sigma=sigma))->y
  y[match(tree$tip.label,rownames(y)),]->y
  y[match(tips(tree,n),rownames(y)),]->a
  
  
  apply(y,2,range)->m.a
  m.a[2,]*ff->m.a
  
  a1<-matrix(ncol=dim(y)[2],nrow=dim(a)[1])
  for(m in 1:dim(a)[1])
  {
    v<-array()
    for(i in 1:length(m.a)) jitter(m.a[i],amount=(sd(a[,i])*1))->v[i]
    v->a1[m,]
  }
  
  rownames(a1)<-rownames(a)
  y[match(tips(tree,n),rownames(y)),]<-a1
  
  apply(y[match(t1$tip.label,rownames(y)),],2,jitter)->y.t1
  
  tree$tip.label<-paste("a",seq(1,Ntip(tree)),sep="")
  t1$tip.label<-paste("a",seq((Ntip(tree)+1),(Ntip(tree)+Ntip(t1))),sep="")
  rownames(y)<-tree$tip.label
  rownames(y.t1)<-t1$tip.label
  bind.tree(tree,t1,where=at,position=pos/2)->tree1
  rbind(y,y.t1)->y
  
  ### nod.par is the node pair set to converge
  c(getMRCA(tree1,tree$tip.label[which(tree$tip.label%in%tips(tree,n))]),
    getMRCA(tree1,t1$tip.label))->nod.par
  apply(y,2,function(x) fastAnc(tree1,x))->ant
  y[c(sample(tips(tree1,nod.par[1]),1),sample(tips(tree1,nod.par[2]),1)),]->y.vec
  match(rownames(y.vec),tree1$tip.label)->aa
  #####
}
if(conv==3){
  ##### NO CONVERGENCE #####
  
  ### simulate a phenotype according to the Brownian motion
  tree$tip.label<-paste("a",seq(1,Ntip(tree)),sep="")
  t1$tip.label<-paste("a",seq((Ntip(tree)+1),(Ntip(tree)+Ntip(t1))),sep="")
  bind.tree(tree,t1,where=at,position=pos/2)->tree1
  ntraits<-3
  thetaX=c(0,0,0)
  matrix(c(1,0.5,0.5,0.5,1,0.5,.5,.5,1),3,3)->sigma
  mvSIM(tree1,param=list(ntraits=ntraits,theta=thetaX,sigma=sigma))->y
    c(getMRCA(tree1,tree$tip.label[which(tree$tip.label%in%tips(tree,n))]),
    getMRCA(tree1,t1$tip.label))->nod.par
    apply(y,2,function(x) fastAnc(tree1,x))->ant
    y[c(sample(tips(tree1,nod.par[1]),1),sample(tips(tree1,nod.par[2]),1)),]->y.vec
    match(rownames(y.vec),tree1$tip.label)->aa
  #####
}
if(conv==2) {
  ### CONVERGENCE AND PARALLEL TRAJECTORIES
  
  ### simulate a phenotype according to the Brownian motion and then modify it according to the f value
  ntraits<-3
  thetaX=c(0,0,0)
  matrix(c(1,0.5,0.5,0.5,1,0.5,.5,.5,1),3,3)->sigma
  mvSIM(tree,param=list(ntraits=ntraits,theta=thetaX,sigma=sigma))->y
  y[match(tree$tip.label,rownames(y)),]->y
  y[match(tips(tree,n),rownames(y)),]->a
  
  
  apply(y,2,range)->m.a
  sample(seq(.8,1.2,.1),1)->ff
  m.a[2,]*ff->m.a
  
  a1<-matrix(ncol=dim(y)[2],nrow=dim(a)[1])
  for(m in 1:dim(a)[1])
  {
    v<-array()
    for(i in 1:length(m.a)) jitter(m.a[i],amount=(sd(a[,i])*1))->v[i]
    v->a1[m,]
  }
  
  rownames(a1)<-rownames(a)
  y[match(tips(tree,n),rownames(y)),]<-a1
  
  apply(y[match(t1$tip.label,rownames(y)),],2,jitter)->y.t1
  
  tree$tip.label<-paste("a",seq(1,Ntip(tree)),sep="")
  t1$tip.label<-paste("a",seq((Ntip(tree)+1),(Ntip(tree)+Ntip(t1))),sep="")
  rownames(y)<-tree$tip.label
  rownames(y.t1)<-t1$tip.label
  bind.tree(tree,t1,where=at,position=pos/2)->tree1
  rbind(y,y.t1)->y
  
  c(getMRCA(tree1,tree$tip.label[which(tree$tip.label%in%tips(tree,n))]),
    getMRCA(tree1,t1$tip.label))->nod.par
  apply(y,2,function(x) fastAnc(tree1,x))->ant
  
  ### sample one tip descending from each node set to converge
  y[c(sample(tips(tree1,nod.par[1]),1),sample(tips(tree1,nod.par[2]),1)),]->y.vec
  match(rownames(y.vec),tree1$tip.label)->aa
  
  ### modify the phenotypes at the mrcas (nod.par) as the median of the distribution of phenotypes of descending tips   
  apply(y[tips(tree1,nod.par[1]),],2,median)->mrca.1
  ant[match(nod.par[1],rownames(ant)),]<-mrca.1
  apply(y[tips(tree1,nod.par[2]),],2,median)->mrca.2
  ant[match(nod.par[2],rownames(ant)),]<-mrca.2
  
}


apply(y[tips(tree1,nod.par[1]),],2,mean)->y.vec[1,]
apply(y[tips(tree1,nod.par[2]),],2,mean)->y.vec[2,]


### 2D plots of thetas for ancestors and tips vs distance from root
pair<-aa
pair[1]->aa
getMommy(tree1,aa)->ant.vec
ant.vec[length(ant.vec)]->rootV
ant.vec[-length(ant.vec)]->ant.vec
palette1 <- colorRampPalette(colors=c("#F7F4F9", "#67001F"))
palette1((length(ant.vec)+1))->cols
ant[match(ant.vec,rownames(ant)),]->av
ant[match(rootV,rownames(ant)),]->rv
matrix(c(0,0,0),1,3)->rV
distNodes(tree1,aa)->dsa
dsa[match(rootV,rownames(dsa)),]->dsr
dsa[match(ant.vec,rownames(dsa)),]->dsa
apply(rbind(y.vec[1,],av),1,function(x) theta(c(rv),c(x)))->thetas
data.frame(rbind(dsr,data.frame(dsr[1]-dsa[,1],dsr[2]-dsa[,2])),thetas)->dsa
par(mfrow=c(1,2))
plot(dsa[,2:3],pch=16,col=cols,xlab="distance from root",ylab="theta",cex=2, main = "Clade 1")
abline(lm(dsa[,3]~dsa[,2]),col="black",lwd=3)
colnames(dsa)<-c("step","dist2root","theta")


pair[2]->aa
getMommy(tree1,aa)->ant.vec2
ant.vec2[-length(ant.vec2)]->ant.vec2
palette2 <- colorRampPalette(colors=c("#F7FBFF", "#08306B"))
palette2((length(ant.vec2)+1))->cols2
ant[match(ant.vec2,rownames(ant)),]->av2
distNodes(tree1,aa)->dsa2
dsa2[match(rootV,rownames(dsa2)),]->dsr2
dsa2[match(ant.vec2,rownames(dsa2)),]->dsa2
apply(rbind(y.vec[2,],av2),1,function(x) theta(c(rv),c(x)))->thetas2
data.frame(rbind(dsr2,data.frame(dsr2[1]-dsa2[,1],dsr2[2]-dsa2[,2])),thetas2)->dsa2
plot(dsa2[,2:3],pch=16,col=cols2,xlab="distance from root",ylab="theta",cex=2, main = "Clade 2")

abline(lm(dsa2[,3]~dsa2[,2]),col="black",lwd=3)
colnames(dsa2)<-c("step","dist2root","theta")

if(plotRGL){
  
### generate RGL plot
rep("gray80",length(y))->coltips
coltips[match(tips(tree1,nod.par[1]),rownames(y))]<-"firebrick1"
coltips[match(tips(tree1,nod.par[2]),rownames(y))]<-"deepskyblue1"
plot3d(y,col=coltips,size=8,bbox=F,axes=F,box=F)
box3d()
title3d(xlab="y[,1]",ylab="y[,2]",zlab="y[,3]")
plot3d(matrix(rV,1,3),col="green",add=T,size=14,bbox=F,axes=F,box=F)
plot3d(ant,col="gray16",size=8,bbox=F,axes=T,box=F,add=T)
text3d(x=y.vec[1,1],y=y.vec[1,2],z=y.vec[1,3],texts="mean.dir.1",add=T,adj=1,cex=1)
text3d(x=y.vec[2,1],y=y.vec[2,2],z=y.vec[2,3],texts="mean.dir.2",add=T,adj=1,cex=1)
text3d(matrix(ant[match(nod.par[1],rownames(ant)),],1,3),texts="mrca1",add=T,adj=1,cex=1)
text3d(matrix(ant[match(nod.par[2],rownames(ant)),],1,3),texts="mrca2",add=T,adj=1,cex=1)


segments3d(rbind(rV,matrix(ant[match(nod.par[1],rownames(ant)),],1,3)),col="red4",lwd=4)
segments3d(rbind(rV,matrix(ant[match(nod.par[2],rownames(ant)),],1,3)),col="blue3",lwd=4)
segments3d(rbind(rV,y.vec[2,]),col="deepskyblue1",lwd=4)
segments3d(rbind(rV,y.vec[1,]),col="firebrick1",lwd=4)

matrix(ant[match(nod.par[1],rownames(ant)),],1,3)->a
matrix(ant[match(nod.par[2],rownames(ant)),],1,3)->b
theta(c(a),c(b))->theta.ace
as.numeric(round(theta.ace,1))->theta.ace
veclen(a)->la
veclen(b)->lb
if(la>lb) (la/lb)*b->b else (lb/la)*a->a
if(la<.5*lb) segments3d(rbind(matrix(ant[match(nod.par[1],rownames(ant)),],1,3),(lb/la)*matrix(ant[match(nod.par[1],rownames(ant)),],1,3)))
if(la>.5*lb) segments3d(rbind(matrix(ant[match(nod.par[2],rownames(ant)),],1,3),(la/lb)*matrix(ant[match(nod.par[2],rownames(ant)),],1,3)))


veclen(a)->la
arc3d(a,b,matrix(rV,1,3),add=T,col="red",radius=.5*la)
arc3d(b,a,matrix(rV,1,3),add=T,col="red",radius=.5*la)

text3d(rV,texts=paste("theta.ace",theta.ace),adj=c(-.5,.5),col="red")

matrix(y.vec[1,],1,3)->at1
matrix(y.vec[2,],1,3)->at2
theta(c(at1),c(at2))->theta.real
as.numeric(round(theta.real,1))->theta.real
veclen(at1)->lat1
veclen(at2)->lat2
if(lat1>lat2) (lat1/lat2)*at2->at2 else (lat2/lat1)*at1->at1
if(lat1<.5*lat2) segments3d(rbind(matrix(y.vec[1,],1,3),(lat2/lat1)*matrix(y.vec[1,],1,3))) 
if(lat2<.5*lat1) segments3d(rbind(matrix(y.vec[2,],1,3),(lat1/lat2)*matrix(y.vec[2,],1,3)))
veclen(at1)->lat1
arc3d(at1,at2,matrix(rV,1,3),add=T,col="blue",radius=.5*lat1)
arc3d(at2,at1,matrix(rV,1,3),add=T,col="blue",radius=.5*lat1)
text3d(rV,texts=paste("theta.real",theta.real),adj=c(-.5,lat1),col="blue")

range(y[,3])->ran
if(ran[1]<0) ran[1]*0.9->ran[1] else ran[1]*1.1->ran[1]
if(ran[2]<0) ran[2]*1.1->ran[2] else ran[2]*0.9->ran[2]


points3d(matrix(c(rep(range(y[,1])[2]*1.5,5),rep(range(y[,3])[1]*1.2,5),seq(ran[1],ran[2],length.out=5)),5,3,byrow=F),
       col=c("gray80","gray16","green","firebrick1","deepskyblue1","blue3","red4"),size=14)
text3d(matrix(c(rep(range(y[,1])[2]*1.6,5),rep(range(y[,3])[1]*1.2,5),seq(ran[1],ran[2],length.out=5)),5,3,byrow=F),
       texts=c("phenotypes at tips","phenotypes at nodes","origin","clade 2","clade 1"),adj=c(0,0.5),cex=1.5)

}
rownames(dsa)[1]<-tree1$tip.label[pair[1]]
rownames(dsa2)[1]<-tree1$tip.label[pair[2]]

return(list("theta by distance clade 1"=dsa,"theta by distance clade 2"=dsa2))
}
