# Supplementary material for: A new, fast method to search for morphological convergence with shape data
Source: PLoS One. 2019 Dec 27;14(12):e0226949. doi: 10.1371/journal.pone.0226949 (PMC6934287; doi:10.1371/journal.pone.0226949)
Supplement: S2 File — State attribution with references and source for images used in GMM. (XLSX) [file pone.0226949.s002.xlsx]

## Sheet: Image source
Image	source
Axis_axis	Raia, P., Carotenuto, F., Meloro, C., Piras, P., & Pushkina, D. (2010). The shape of contention: adaptation, history, and contingency in ungulate mandibles. Evolution, 64(5), 1489-1503.
Antilope_cervicapra	Raia, P., Carotenuto, F., Meloro, C., Piras, P., & Pushkina, D. (2010). The shape of contention: adaptation, history, and contingency in ungulate mandibles. Evolution, 64(5), 1489-1503.
Aepyceros_melampus	Raia, P., Carotenuto, F., Meloro, C., Piras, P., & Pushkina, D. (2010). The shape of contention: adaptation, history, and contingency in ungulate mandibles. Evolution, 64(5), 1489-1503.
Brachydiceratherium_lemanense	Raia, P., Carotenuto, F., Meloro, C., Piras, P., & Pushkina, D. (2010). The shape of contention: adaptation, history, and contingency in ungulate mandibles. Evolution, 64(5), 1489-1503.
Aepyceros_melampus	Raia, P., Carotenuto, F., Meloro, C., Piras, P., & Pushkina, D. (2010). The shape of contention: adaptation, history, and contingency in ungulate mandibles. Evolution, 64(5), 1489-1503.
Bubalus_depressicornis	Raia, P., Carotenuto, F., Meloro, C., Piras, P., & Pushkina, D. (2010). The shape of contention: adaptation, history, and contingency in ungulate mandibles. Evolution, 64(5), 1489-1503.
Bison_bonasus	Raia, P., Carotenuto, F., Meloro, C., Piras, P., & Pushkina, D. (2010). The shape of contention: adaptation, history, and contingency in ungulate mandibles. Evolution, 64(5), 1489-1503.
Bos_primigenius	Raia, P., Carotenuto, F., Meloro, C., Piras, P., & Pushkina, D. (2010). The shape of contention: adaptation, history, and contingency in ungulate mandibles. Evolution, 64(5), 1489-1503.
Brachypotherium_aurelianense	Raia, P., Carotenuto, F., Meloro, C., Piras, P., & Pushkina, D. (2010). The shape of contention: adaptation, history, and contingency in ungulate mandibles. Evolution, 64(5), 1489-1503.
Coelodonta_antiquitatis	Raia, P., Carotenuto, F., Meloro, C., Piras, P., & Pushkina, D. (2010). The shape of contention: adaptation, history, and contingency in ungulate mandibles. Evolution, 64(5), 1489-1503.
Cervus_elaphus	Raia, P., Carotenuto, F., Meloro, C., Piras, P., & Pushkina, D. (2010). The shape of contention: adaptation, history, and contingency in ungulate mandibles. Evolution, 64(5), 1489-1503.
Capra_ibex	Raia, P., Carotenuto, F., Meloro, C., Piras, P., & Pushkina, D. (2010). The shape of contention: adaptation, history, and contingency in ungulate mandibles. Evolution, 64(5), 1489-1503.
Rusa_timorensis	Raia, P., Carotenuto, F., Meloro, C., Piras, P., & Pushkina, D. (2010). The shape of contention: adaptation, history, and contingency in ungulate mandibles. Evolution, 64(5), 1489-1503.
Equus_ferus	Raia, P., Carotenuto, F., Meloro, C., Piras, P., & Pushkina, D. (2010). The shape of contention: adaptation, history, and contingency in ungulate mandibles. Evolution, 64(5), 1489-1503.
Giraffa_camelopardalis	Raia, P., Carotenuto, F., Meloro, C., Piras, P., & Pushkina, D. (2010). The shape of contention: adaptation, history, and contingency in ungulate mandibles. Evolution, 64(5), 1489-1503.
Ceratotherium_simum	Raia, P., Carotenuto, F., Meloro, C., Piras, P., & Pushkina, D. (2010). The shape of contention: adaptation, history, and contingency in ungulate mandibles. Evolution, 64(5), 1489-1503.
Cervus_elaphus	Raia, P., Carotenuto, F., Meloro, C., Piras, P., & Pushkina, D. (2010). The shape of contention: adaptation, history, and contingency in ungulate mandibles. Evolution, 64(5), 1489-1503.
Dama_dama	Raia, P., Carotenuto, F., Meloro, C., Piras, P., & Pushkina, D. (2010). The shape of contention: adaptation, history, and contingency in ungulate mandibles. Evolution, 64(5), 1489-1503.
Dinohippus_leidyanus	Raia, P., Carotenuto, F., Meloro, C., Piras, P., & Pushkina, D. (2010). The shape of contention: adaptation, history, and contingency in ungulate mandibles. Evolution, 64(5), 1489-1503.
Dicerorhinus_sumatrensis	Raia, P., Carotenuto, F., Meloro, C., Piras, P., & Pushkina, D. (2010). The shape of contention: adaptation, history, and contingency in ungulate mandibles. Evolution, 64(5), 1489-1503.
Diceros_bicornis	Raia, P., Carotenuto, F., Meloro, C., Piras, P., & Pushkina, D. (2010). The shape of contention: adaptation, history, and contingency in ungulate mandibles. Evolution, 64(5), 1489-1503.
Diceros_bicornis	Raia, P., Carotenuto, F., Meloro, C., Piras, P., & Pushkina, D. (2010). The shape of contention: adaptation, history, and contingency in ungulate mandibles. Evolution, 64(5), 1489-1503.
Equus_grevyi	Raia, P., Carotenuto, F., Meloro, C., Piras, P., & Pushkina, D. (2010). The shape of contention: adaptation, history, and contingency in ungulate mandibles. Evolution, 64(5), 1489-1503.
Equus_grevyi	Raia, P., Carotenuto, F., Meloro, C., Piras, P., & Pushkina, D. (2010). The shape of contention: adaptation, history, and contingency in ungulate mandibles. Evolution, 64(5), 1489-1503.
Diceros_bicornis	Raia, P., Carotenuto, F., Meloro, C., Piras, P., & Pushkina, D. (2010). The shape of contention: adaptation, history, and contingency in ungulate mandibles. Evolution, 64(5), 1489-1503.
Diceros_bicornis	Raia, P., Carotenuto, F., Meloro, C., Piras, P., & Pushkina, D. (2010). The shape of contention: adaptation, history, and contingency in ungulate mandibles. Evolution, 64(5), 1489-1503.
Giraffa_camelopardalis	Raia, P., Carotenuto, F., Meloro, C., Piras, P., & Pushkina, D. (2010). The shape of contention: adaptation, history, and contingency in ungulate mandibles. Evolution, 64(5), 1489-1503.
Giraffa_camelopardalis	Raia, P., Carotenuto, F., Meloro, C., Piras, P., & Pushkina, D. (2010). The shape of contention: adaptation, history, and contingency in ungulate mandibles. Evolution, 64(5), 1489-1503.
Tapirus_indicus	Raia, P., Carotenuto, F., Meloro, C., Piras, P., & Pushkina, D. (2010). The shape of contention: adaptation, history, and contingency in ungulate mandibles. Evolution, 64(5), 1489-1503.
Equus_quagga	Raia, P., Carotenuto, F., Meloro, C., Piras, P., & Pushkina, D. (2010). The shape of contention: adaptation, history, and contingency in ungulate mandibles. Evolution, 64(5), 1489-1503.
Tapirus_bairdii	Raia, P., Carotenuto, F., Meloro, C., Piras, P., & Pushkina, D. (2010). The shape of contention: adaptation, history, and contingency in ungulate mandibles. Evolution, 64(5), 1489-1503.
Equus_stenonis	Raia, P., Carotenuto, F., Meloro, C., Piras, P., & Pushkina, D. (2010). The shape of contention: adaptation, history, and contingency in ungulate mandibles. Evolution, 64(5), 1489-1503.
Equus_stenonis	Raia, P., Carotenuto, F., Meloro, C., Piras, P., & Pushkina, D. (2010). The shape of contention: adaptation, history, and contingency in ungulate mandibles. Evolution, 64(5), 1489-1503.
Elasmotherium_sibiricum	Raia, P., Carotenuto, F., Meloro, C., Piras, P., & Pushkina, D. (2010). The shape of contention: adaptation, history, and contingency in ungulate mandibles. Evolution, 64(5), 1489-1503.
Equus_quagga	Raia, P., Carotenuto, F., Meloro, C., Piras, P., & Pushkina, D. (2010). The shape of contention: adaptation, history, and contingency in ungulate mandibles. Evolution, 64(5), 1489-1503.
Equus_quagga	Raia, P., Carotenuto, F., Meloro, C., Piras, P., & Pushkina, D. (2010). The shape of contention: adaptation, history, and contingency in ungulate mandibles. Evolution, 64(5), 1489-1503.
Equus_grevyi	Raia, P., Carotenuto, F., Meloro, C., Piras, P., & Pushkina, D. (2010). The shape of contention: adaptation, history, and contingency in ungulate mandibles. Evolution, 64(5), 1489-1503.
Equus_quagga	Raia, P., Carotenuto, F., Meloro, C., Piras, P., & Pushkina, D. (2010). The shape of contention: adaptation, history, and contingency in ungulate mandibles. Evolution, 64(5), 1489-1503.
Euprox_furcatus	Raia, P., Carotenuto, F., Meloro, C., Piras, P., & Pushkina, D. (2010). The shape of contention: adaptation, history, and contingency in ungulate mandibles. Evolution, 64(5), 1489-1503.
Gazella_dorcas	Raia, P., Carotenuto, F., Meloro, C., Piras, P., & Pushkina, D. (2010). The shape of contention: adaptation, history, and contingency in ungulate mandibles. Evolution, 64(5), 1489-1503.
Gazella_rufifrons	Raia, P., Carotenuto, F., Meloro, C., Piras, P., & Pushkina, D. (2010). The shape of contention: adaptation, history, and contingency in ungulate mandibles. Evolution, 64(5), 1489-1503.
Hemitragus_jemlahicus	Raia, P., Carotenuto, F., Meloro, C., Piras, P., & Pushkina, D. (2010). The shape of contention: adaptation, history, and contingency in ungulate mandibles. Evolution, 64(5), 1489-1503.
Eurygnathohippus_afarense	Raia, P., Carotenuto, F., Meloro, C., Piras, P., & Pushkina, D. (2010). The shape of contention: adaptation, history, and contingency in ungulate mandibles. Evolution, 64(5), 1489-1503.
Cremohipparion_mediterraneum	Raia, P., Carotenuto, F., Meloro, C., Piras, P., & Pushkina, D. (2010). The shape of contention: adaptation, history, and contingency in ungulate mandibles. Evolution, 64(5), 1489-1503.
Hyracotherium_vasacciense	Raia, P., Carotenuto, F., Meloro, C., Piras, P., & Pushkina, D. (2010). The shape of contention: adaptation, history, and contingency in ungulate mandibles. Evolution, 64(5), 1489-1503.
Lama_guanicoe	Raia, P., Carotenuto, F., Meloro, C., Piras, P., & Pushkina, D. (2010). The shape of contention: adaptation, history, and contingency in ungulate mandibles. Evolution, 64(5), 1489-1503.
Lama_guanicoe	Raia, P., Carotenuto, F., Meloro, C., Piras, P., & Pushkina, D. (2010). The shape of contention: adaptation, history, and contingency in ungulate mandibles. Evolution, 64(5), 1489-1503.
Megalovis_latifrons	Raia, P., Carotenuto, F., Meloro, C., Piras, P., & Pushkina, D. (2010). The shape of contention: adaptation, history, and contingency in ungulate mandibles. Evolution, 64(5), 1489-1503.
Merychippus_isonesus	Raia, P., Carotenuto, F., Meloro, C., Piras, P., & Pushkina, D. (2010). The shape of contention: adaptation, history, and contingency in ungulate mandibles. Evolution, 64(5), 1489-1503.
Naemorhedus_goral	Raia, P., Carotenuto, F., Meloro, C., Piras, P., & Pushkina, D. (2010). The shape of contention: adaptation, history, and contingency in ungulate mandibles. Evolution, 64(5), 1489-1503.
Ovis_aries	Raia, P., Carotenuto, F., Meloro, C., Piras, P., & Pushkina, D. (2010). The shape of contention: adaptation, history, and contingency in ungulate mandibles. Evolution, 64(5), 1489-1503.
Oryx_gazella	Raia, P., Carotenuto, F., Meloro, C., Piras, P., & Pushkina, D. (2010). The shape of contention: adaptation, history, and contingency in ungulate mandibles. Evolution, 64(5), 1489-1503.
Ovis_aries	Raia, P., Carotenuto, F., Meloro, C., Piras, P., & Pushkina, D. (2010). The shape of contention: adaptation, history, and contingency in ungulate mandibles. Evolution, 64(5), 1489-1503.
Redunca_redunca	Raia, P., Carotenuto, F., Meloro, C., Piras, P., & Pushkina, D. (2010). The shape of contention: adaptation, history, and contingency in ungulate mandibles. Evolution, 64(5), 1489-1503.
Rupicapra_rupicapra	Raia, P., Carotenuto, F., Meloro, C., Piras, P., & Pushkina, D. (2010). The shape of contention: adaptation, history, and contingency in ungulate mandibles. Evolution, 64(5), 1489-1503.
Rupicapra_rupicapra	Raia, P., Carotenuto, F., Meloro, C., Piras, P., & Pushkina, D. (2010). The shape of contention: adaptation, history, and contingency in ungulate mandibles. Evolution, 64(5), 1489-1503.
Rangifer_tarandus	Raia, P., Carotenuto, F., Meloro, C., Piras, P., & Pushkina, D. (2010). The shape of contention: adaptation, history, and contingency in ungulate mandibles. Evolution, 64(5), 1489-1503.
Aceratherium_albigensis	Raia, P., Carotenuto, F., Meloro, C., Piras, P., & Pushkina, D. (2010). The shape of contention: adaptation, history, and contingency in ungulate mandibles. Evolution, 64(5), 1489-1503.
Rhinoceros_unicornis	Raia, P., Carotenuto, F., Meloro, C., Piras, P., & Pushkina, D. (2010). The shape of contention: adaptation, history, and contingency in ungulate mandibles. Evolution, 64(5), 1489-1503.
Rhinoceros_sondaicus	Raia, P., Carotenuto, F., Meloro, C., Piras, P., & Pushkina, D. (2010). The shape of contention: adaptation, history, and contingency in ungulate mandibles. Evolution, 64(5), 1489-1503.
Rupicapra_rupicapra	Raia, P., Carotenuto, F., Meloro, C., Piras, P., & Pushkina, D. (2010). The shape of contention: adaptation, history, and contingency in ungulate mandibles. Evolution, 64(5), 1489-1503.
Sylvicapra_grimmia	Raia, P., Carotenuto, F., Meloro, C., Piras, P., & Pushkina, D. (2010). The shape of contention: adaptation, history, and contingency in ungulate mandibles. Evolution, 64(5), 1489-1503.
Stephanorhinus_hemitoechus	Raia, P., Carotenuto, F., Meloro, C., Piras, P., & Pushkina, D. (2010). The shape of contention: adaptation, history, and contingency in ungulate mandibles. Evolution, 64(5), 1489-1503.
Stephanorhinus_megarhinus	Raia, P., Carotenuto, F., Meloro, C., Piras, P., & Pushkina, D. (2010). The shape of contention: adaptation, history, and contingency in ungulate mandibles. Evolution, 64(5), 1489-1503.
Tragelaphus_scriptus	Raia, P., Carotenuto, F., Meloro, C., Piras, P., & Pushkina, D. (2010). The shape of contention: adaptation, history, and contingency in ungulate mandibles. Evolution, 64(5), 1489-1503.
Tapirus_indicus	Raia, P., Carotenuto, F., Meloro, C., Piras, P., & Pushkina, D. (2010). The shape of contention: adaptation, history, and contingency in ungulate mandibles. Evolution, 64(5), 1489-1503.
Tapirus_arvernensis	Raia, P., Carotenuto, F., Meloro, C., Piras, P., & Pushkina, D. (2010). The shape of contention: adaptation, history, and contingency in ungulate mandibles. Evolution, 64(5), 1489-1503.
Tetracerus_quadricornis	Raia, P., Carotenuto, F., Meloro, C., Piras, P., & Pushkina, D. (2010). The shape of contention: adaptation, history, and contingency in ungulate mandibles. Evolution, 64(5), 1489-1503.
Bos_primigenius	Raia, P., Carotenuto, F., Meloro, C., Piras, P., & Pushkina, D. (2010). The shape of contention: adaptation, history, and contingency in ungulate mandibles. Evolution, 64(5), 1489-1503.
Cervus_elaphus	Raia, P., Carotenuto, F., Meloro, C., Piras, P., & Pushkina, D. (2010). The shape of contention: adaptation, history, and contingency in ungulate mandibles. Evolution, 64(5), 1489-1503.
Cervus_elaphus	Raia, P., Carotenuto, F., Meloro, C., Piras, P., & Pushkina, D. (2010). The shape of contention: adaptation, history, and contingency in ungulate mandibles. Evolution, 64(5), 1489-1503.
Cervus_elaphus	Raia, P., Carotenuto, F., Meloro, C., Piras, P., & Pushkina, D. (2010). The shape of contention: adaptation, history, and contingency in ungulate mandibles. Evolution, 64(5), 1489-1503.
Cervus_elaphus	Raia, P., Carotenuto, F., Meloro, C., Piras, P., & Pushkina, D. (2010). The shape of contention: adaptation, history, and contingency in ungulate mandibles. Evolution, 64(5), 1489-1503.
Cervus_elaphus	Raia, P., Carotenuto, F., Meloro, C., Piras, P., & Pushkina, D. (2010). The shape of contention: adaptation, history, and contingency in ungulate mandibles. Evolution, 64(5), 1489-1503.
Cervus_elaphus	Raia, P., Carotenuto, F., Meloro, C., Piras, P., & Pushkina, D. (2010). The shape of contention: adaptation, history, and contingency in ungulate mandibles. Evolution, 64(5), 1489-1503.
Dama_dama	Raia, P., Carotenuto, F., Meloro, C., Piras, P., & Pushkina, D. (2010). The shape of contention: adaptation, history, and contingency in ungulate mandibles. Evolution, 64(5), 1489-1503.
Megaceroides_algericus	Raia, P., Carotenuto, F., Meloro, C., Piras, P., & Pushkina, D. (2010). The shape of contention: adaptation, history, and contingency in ungulate mandibles. Evolution, 64(5), 1489-1503.
Megaceroides_algericus	Raia, P., Carotenuto, F., Meloro, C., Piras, P., & Pushkina, D. (2010). The shape of contention: adaptation, history, and contingency in ungulate mandibles. Evolution, 64(5), 1489-1503.
Pseudodama_nestii	Raia, P., Carotenuto, F., Meloro, C., Piras, P., & Pushkina, D. (2010). The shape of contention: adaptation, history, and contingency in ungulate mandibles. Evolution, 64(5), 1489-1503.
Pseudodama_nestii	Raia, P., Carotenuto, F., Meloro, C., Piras, P., & Pushkina, D. (2010). The shape of contention: adaptation, history, and contingency in ungulate mandibles. Evolution, 64(5), 1489-1503.
Amphitragulus_elegans	Raia, P., Carotenuto, F., Meloro, C., Piras, P., & Pushkina, D. (2010). The shape of contention: adaptation, history, and contingency in ungulate mandibles. Evolution, 64(5), 1489-1503.
Metacervoceros_rhenanus	Raia, P., Carotenuto, F., Meloro, C., Piras, P., & Pushkina, D. (2010). The shape of contention: adaptation, history, and contingency in ungulate mandibles. Evolution, 64(5), 1489-1503.
Axis_eurygonos	Raia, P., Carotenuto, F., Meloro, C., Piras, P., & Pushkina, D. (2010). The shape of contention: adaptation, history, and contingency in ungulate mandibles. Evolution, 64(5), 1489-1503.
Dremotherium_feignouxi	Raia, P., Carotenuto, F., Meloro, C., Piras, P., & Pushkina, D. (2010). The shape of contention: adaptation, history, and contingency in ungulate mandibles. Evolution, 64(5), 1489-1503.
Zaisanamynodon_protheroi	https://calphotos.berkeley.edu/cgi/img_query?enlarge=0000+0000+0712+2229
Aceratherium_incisivum	Cerdeño, E., & Sánchez, B. (1998). Aceratherium incisivum (Rhinocerotidae) en el Mioceno superior de Cerro de los Batallones (Madrid). Rev. Esp. Paleont, 13(1), 51-60.
Camelops_minidokae	https://calphotos.berkeley.edu/cgi/img_query?enlarge=0000+0000+0405+0712
Ceratotherium_simum	http://www.mnhn.fr/
Coelodonta_antiquitatis	museum of natural history in Toulouse
Equus_quagga	https://www.theguardian.com/science/2013/nov/18/the-mystery-of-the-species-hopping-three-legged-quagga#img-1
Hyracodon_nebraskensis	https://www.amnh.org/
Hyracotherium_vasacciense	washington national museum
Indricotherium_transouralicum	American Museum of Natural History
Ottoceros_peacevalleyensis	Miller, W. E., & Downs, T. (1974). A Hemphillian local fauna containing a new genus of Antilocaprid from Southern California. Natural History Museum, Los Angeles County.
Praetragulus_electus	Vislobokova, I. A. (1998). A new representative of the Hypertraguloidea (Tragulina, Ruminantia) from the Khoer-Dzan locality in Mongolia, with remarks on the relationships of the Hypertragulidae. American Museum novitates; no. 3225.
Samotherium_boissieri	Kostopoulos, D. S. The Late Miocene Mammal Faunas of the Mytilinii Basin, Samos Island, Greece: New Collection 13. Giraffidae.
Teleoceras_fossiger	http://age-of-mammals.ucoz.ru/index/teleoceras/0-208
Mesohippus_bairdi	Masciale, D. M. (2010). An Analysis of Anchitherine Equids Across the Eocene–Oligocene Boundary in the White River Group of the Western Great Plains.
Eporeodon_occidentalis	https://calphotos.berkeley.edu/cgi/img_query?enlarge=0000+0000+0807+1033
Acerorhinus_zernowi	Athanassiou, A., Roussiakis, S. J., Giaourtsakis, G. E. T., & Iliopoulos, G. (2014). A new hornless rhinoceros of the genus Acerorhinus (Perissodactyla: Rhinocerotidae) from the Upper Miocene of Kerassiá (Euboea, Greece), with a revision of related forms. Palaeontographica Abteilung A, 23-59.
Acerorhinus_zernowi	Cerdeño, E. (1996). Rhinocerotidae from the Middle Miocene of the Tung-gur Formation, Inner Mongolia (China). American Museum novitates; no. 3184.
Alicornops_simorrensis	Cerdeño, E., & Sánchez, B. (2000). Intraspecific variation and evolutionary trends of Alicornops simorrense (Rhinocerotidae) in Spain. Zoologica Scripta, 29(4), 275-305.
Cadurcodon_kazakademius	Lucas, S. G., & Emry, R. J. (1996). Biochronological significance of Amynodontidae (Mammalia, Perissodactyla) from the Paleogene of Kazakhstan. Journal of Paleontology, 70(4), 691-696.
Coelodonta_antiquitatis	Universitetet i Oslo
Chilotherium_habereri	http://www.ras.ru/paleontological_museum/92e986c0-3960-4d18-8101-e3598f3a75a7.aspx
Diceros_bicornis	Hagge, M. D. (2010). A functional and ontogenetic skull analysis of the extant rhinoceroses and Teleoceras major, an extinct Miocene North American rhinoceros (Doctoral dissertation, Louisiana State University).
Brachydiceratherium_lemanense	Becker, D., Antoine, P. O., Engesser, B., Hiard, F., Hostettler, B., Menkveld-Gfeller, U., ... & Berger, J. P. (2010, July). Late Aquitanian mammals from Engehalde (Molasse Basin, Canton Bern, Switzerland). In Annales de Paléontologie (Vol. 96, No. 3, pp. 95-116). Elsevier Masson.
Stephanorhinus_hemitoechus	Petronio, C. A. R. M. E. L. O. (1988). Una mandibola di rinoceronte di Ponte Galeria (Roma). Atti della Società italiana di scienze naturali e del museo civico di storia naturale di Milano, 129, 173-178.
Diceros_bicornis	Van der Made, J., & Grube, R. (2010). The rhinoceroses from Neumark-Nord and their nutrition. Elefantenreich–eine Fossilwelt in Europa: Halle (Saale), Landesmuseum für Vorgeschichte, Begleithefte zu Sonderausstellungen, 2, 383-398.
Elasmotherium_sibiricum	Azov historical and archaeological and paleontological museum-reserve
Gaindatherium_browni	Khan, A. M., Cerdeno, E., Akhtar, M., Khan, M. A., Iqbal, A., & Mubashir, M. (2014). New fossils of Gaindatherium (Rhinocerotidae, Mammalia) from the Middle Miocene of Pakistan. Turkish Journal of Earth Sciences, 23(4), 452-461.
Stephanorhinus_hundsheimensis	Pandolfi, L., Grossi, F., & Frezza, V. (2015). New insight into the Pleistocene deposits of Monte delle Piche, Rome, and remarks on the biochronology of Hippopotamus (Mammalia, Hippopotamidae) and Stephanorhinus etruscus (Mammalia, Rhinocerotidae) in Italy. Estudios Geológicos, 71(1), 10-3989.
Alicornops_simorrensis	Cerdeño, E., & Sánchez, B. (2000). Intraspecific variation and evolutionary trends of Alicornops simorrense (Rhinocerotidae) in Spain. Zoologica Scripta, 29(4), 275-305.
Iranotherium_morgani	Muséum national d'Histoire naturelle, Paris
Stephanorhinus_megarhinus	Pandolfi, L., Gasparik, M., & Piras, P. (2015, October). Earliest occurrence of “Dihoplus” megarhinus (Mammalia, Rhinocerotidae) in Europe (Late Miocene, Pannonian Basin, Hungary): Palaeobiogeographical and biochronological implications. In Annales de Paléontologie (Vol. 101, No. 4, pp. 325-339). Elsevier Masson.
Rhinoceros_sondaicus	Museum of Zoology, London, England.
Stephanorhinus_etruscus	Pandolfi, L., Grossi, F., & Frezza, V. (2015). New insight into the Pleistocene deposits of Monte delle Piche, Rome, and remarks on the biochronology of Hippopotamus (Mammalia, Hippopotamidae) and Stephanorhinus etruscus (Mammalia, Rhinocerotidae) in Italy. Estudios Geológicos, 71(1), 10-3989.
Stephanorhinus_etruscus	https://www.nmbs.ch/home
Stephanorhinus_kirchbergensis	Billia, E. M. (2008). Revision of the fossil material attributed to Stephanorhinus kirchbergensis (Jäger 1839)(Mammalia, Rhinocerotidae) preserved in the museum collections of the Russian Federation. Quaternary International, 179(1), 25-37.
Rhinoceros_sondaicus	Grant Museum of zoology, London
Aceratherium_incisivum	Asenovgrad Paleonthological Museum, Bulgaria
Teleoceras_fossiger	Smithsonian Institution National Museum of Natural History NMNH
Acerorhinus_zernowi	Fortelius, M., Heissig, K., Saraç, G., & Sen, S. (2003). Rhinocerotidae (Perissodactyla). Geology and Paleontology of the Miocene Sinap Formation, Turkey. Columbia University Press, New York, 282-307.
Aceratherium_porpani	Deng, T., Hanta, R., & Jintasakul, P. (2013). A new species of Aceratherium (Rhinocerotidae, Perissodactyla) from the late Miocene of Nakhon Ratchasima, northeastern Thailand. Journal of Vertebrate Paleontology, 33(4), 977-985.
Acerorhinus_zernowi	Fortelius, M., Heissig, K., Saraç, G., & Sen, S. (2003). Rhinocerotidae (Perissodactyla). Geology and Paleontology of the Miocene Sinap Formation, Turkey. Columbia University Press, New York, 282-307.
Alicornops_simorrensis	Cerdeño, E., & Sánchez, B. (2000). Intraspecific variation and evolutionary trends of Alicornops simorrense (Rhinocerotidae) in Spain. Zoologica Scripta, 29(4), 275-305.
Aphelops_melacorhinus	Cook, H. J. (1930). New rhinoceroses from the Pliocene of Colorado and Nebraska. Colorado Museum of Natural History.
Aphelops_megalodus	https://geology.cr.usgs.gov/crc/fossils/vertebrate.html
Aphelops_megalodus	http://age-of-mammals.ucoz.ru/index/teleoceras/0-208
Aphelops_mutilus	http://age-of-mammals.ucoz.ru/index/teleoceras/0-208
Aphelops_mutilus	http://age-of-mammals.ucoz.ru/index/teleoceras/0-208
Brachypotherium_brachypus	Paleontology Museum of Zurich
Brachypotherium_snowi	Werdelin, L., & Sanders, W. J. (2010). Cenozoic mammals of Africa. Univ of California Press.
Parvicornus_occidentalis	https://www.sdnhm.org/
Megacerops_coloradensis	American Museum of Natural History
Megacerops_coloradensis	https://naturalhistory.si.edu/VT3/
Megacerops_coloradensis	https://www.flickr.com/photos/47445767@N05/31464184173
Ceratotherium_simum	https://www.amnh.org/
Chilotherium_wimani	Chen, S., Deng, T., Hou, S., Shi, Q., & Pang, L. (2010). Sexual dimorphism in perissodactyl rhinocerotid Chilotherium wimani from the late Miocene of the Linxia Basin (Gansu, China). Acta Palaeontologica Polonica, 55(4), 587-597.
Chilotherium_wimani	Chen, S., Deng, T., Hou, S., Shi, Q., & Pang, L. (2010). Sexual dimorphism in perissodactyl rhinocerotid Chilotherium wimani from the late Miocene of the Linxia Basin (Gansu, China). Acta Palaeontologica Polonica, 55(4), 587-597.
Chilotherium_orlovi	https://de.wikipedia.org/wiki/Chilotherium#/media/File:Chilotherium_w.JPG
Chilotherium_primigenius	Deng, T. (2005). A primitive species of Chilotherium (Perissodactyla, Rhinocerotidae) from the late Miocene of the Linxia Basin (Gansu, China). Cainozoic Research, 5(1/2), 93-100.
Chilotherium_wimani	Chen, S., Deng, T., Hou, S., Shi, Q., & Pang, L. (2010). Sexual dimorphism in perissodactyl rhinocerotid Chilotherium wimani from the late Miocene of the Linxia Basin (Gansu, China). Acta Palaeontologica Polonica, 55(4), 587-597.
Chilotherium_wimani	www.vertnet.org
Chilotherium_wimani	Chen, S., Deng, T., Hou, S., Shi, Q., & Pang, L. (2010). Sexual dimorphism in perissodactyl rhinocerotid Chilotherium wimani from the late Miocene of the Linxia Basin (Gansu, China). Acta Palaeontologica Polonica, 55(4), 587-597.
Chilotherium_wimani	www.vertnet.org
Coelodonta_antiquitatis	http://archive.li/CrzXc
Diceros_bicornis	Hagge, M. D. (2010). A functional and ontogenetic skull analysis of the extant rhinoceroses and Teleoceras major, an extinct Miocene North American rhinoceros (Doctoral dissertation, Louisiana State University).
Diceros_bicornis	https://www.fieldmuseum.org/topic/science-fmnh
Dicerorhinus_sumatrensis	https://www.amnh.org/
Brachydiceratherium_lemanense	Becker, D., Bürgin, T., Oberli, U., & Scherler, L. (2009). Diaceratherium lemanense (Rhinocerotidae) from Eschenbach (eastern Switzerland): systematics, palaeoecology, palaeobiogeography. Neues Jahrbuch für Geologie und Paläontologie-Abhandlungen, 254(1-2), 5-39.
Dicerorhinus_leakeyi	Hooijer, D. A. (1966). Fossil Mammals of Africa No. 21: Miocene Rhinoceroses of East Africa. British Museum Publications.
Dicerorhinus_leakeyi	Hooijer, D. A. (1966). Fossil Mammals of Africa No. 21: Miocene Rhinoceroses of East Africa. British Museum Publications.
Dicerorhinus_sumatrensis	Hagge, M. D. (2010). A functional and ontogenetic skull analysis of the extant rhinoceroses and Teleoceras major, an extinct Miocene North American rhinoceros (Doctoral dissertation, Louisiana State University).
Diceros_bicornis	http://www.mnhn.fr/
Elasmotherium_sibiricum	Azov historical and archaeological and paleontological museum-reserve.
Elasmotherium_sibiricum	Museum für Naturkunde, Berlin
Equus_simplicidens	www.vertnet.org
Hoploaceratherium_tetradactylum	Musee d'Histoire Naturelle, Paris
Rhinoceros_unicornis	Hagge, M. D. (2010). A functional and ontogenetic skull analysis of the extant rhinoceroses and Teleoceras major, an extinct Miocene North American rhinoceros (Doctoral dissertation, Louisiana State University).
Indricotherium_transouralicum	https://www.amnh.org/
Menoceras_arikarense	American Museum of Natural History
Menoceras_arikarense	https://commons.wikimedia.org/wiki/File:Menoceras_arikarense.jpg
Menoceras_arikarense	https://commons.wikimedia.org/wiki/File:Menoceras_arikarense.jpg
Mesohippus_westoni	https://www.flickr.com/photos/unforth/2986726631/in/photostream/
Palaeotherium_curtum	Muséum national d'Histoire naturelle, Paris
Teleoceras_hicksi	Cook, H. J. (1930). New rhinoceroses from the Pliocene of Colorado and Nebraska. Colorado Museum of Natural History.
Peraceras_hessei	Prothero, D. R., & Manning, E. M. (1987). Miocene rhinoceroses from the Texas Gulf Coastal Plain. Journal of Paleontology, 61(2), 388-423.
Peraceras_hessei	Cook, H. J. (1930). New rhinoceroses from the Pliocene of Colorado and Nebraska. Colorado Museum of Natural History.
Teleoceras_hicksi	Cook, H. J. (1930). New rhinoceroses from the Pliocene of Colorado and Nebraska. Colorado Museum of Natural History.
Peraceras_profectum	Prothero, D. R., & Manning, E. M. (1987). Miocene rhinoceroses from the Texas Gulf Coastal Plain. Journal of Paleontology, 61(2), 388-423.
Peraceras_profectum	Prothero, D. R., & Manning, E. M. (1987). Miocene rhinoceroses from the Texas Gulf Coastal Plain. Journal of Paleontology, 61(2), 388-423.
Peraceras_superciliosum	Prothero, D. R., & Manning, E. M. (1987). Miocene rhinoceroses from the Texas Gulf Coastal Plain. Journal of Paleontology, 61(2), 388-423.
Peraceras_superciliosum	Prothero, D. R., & Manning, E. M. (1987). Miocene rhinoceroses from the Texas Gulf Coastal Plain. Journal of Paleontology, 61(2), 388-423.
Rhinoceros_unicornis	https://www.amnh.org/
Rhinoceros_unicornis	https://www.amnh.org/
Teleoceras_medicornutum	http://research.amnh.org
Subhyracodon_mitis	http://www.mnhn.fr/
Tapirus_polkensis	University of Nebraska State Museum
Tapirus_lundeliusi	Hulbert, R. C. (2010). A new early Pleistocene tapir (Mammalia: Perissodactyla) from Florida, with a review of Blancan tapirs from the state. University of Florida.
Tapirus_lundeliusi	Hulbert, R. C. (2010). A new early Pleistocene tapir (Mammalia: Perissodactyla) from Florida, with a review of Blancan tapirs from the state. University of Florida.
Tapirus_terrestris	http://coo.fieldofscience.com/2009/03/uglier-side-of-family-taxon-of-week.html
Teleoceras_americanum	http://age-of-mammals.ucoz.ru/index/teleoceras/0-208
Teleoceras_brachyrhinum	http://age-of-mammals.ucoz.ru/index/teleoceras/0-208
Teleoceras_fossiger	LUCAS, S. (2008). THE RHINOCERAS TELEOCERAS FROM THEMIOCENE OF JALISCO, MEXICO. Neogene Mammals: Bulletin 44, 44, 65.
Teleoceras_fossiger	http://age-of-mammals.ucoz.ru/index/teleoceras/0-208
Teleoceras_fossiger	http://age-of-mammals.ucoz.ru/index/teleoceras/0-208
Teleoceras_fossiger	http://age-of-mammals.ucoz.ru/index/teleoceras/0-208
Teleoceras_hicksi	http://www.ultimahora.com/fosiles-revelan-que-un-rinoceronte-prehistorico-habito-mexico-n272906.html
Teleoceras_major	Hagge, M. D. (2010). A functional and ontogenetic skull analysis of the extant rhinoceroses and Teleoceras major, an extinct Miocene North American rhinoceros (Doctoral dissertation, Louisiana State University).
Teleoceras_major	Hagge, M. D. (2010). A functional and ontogenetic skull analysis of the extant rhinoceroses and Teleoceras major, an extinct Miocene North American rhinoceros (Doctoral dissertation, Louisiana State University).
Teleoceras_major	Hagge, M. D. (2010). A functional and ontogenetic skull analysis of the extant rhinoceroses and Teleoceras major, an extinct Miocene North American rhinoceros (Doctoral dissertation, Louisiana State University).
Teleoceras_medicornutum	http://age-of-mammals.ucoz.ru/index/teleoceras/0-208
Teleoceras_meridianum	http://age-of-mammals.ucoz.ru/index/teleoceras/0-208
Trigonias_osborni	http://www.mnhn.fr/
Coelodonta_antiquitatis	https://blog.everythingdinosaur.co.uk/blog/_archives/2011/09/05/4893498.html
Chilotherium_anderssoni	http://media.liveauctiongroup.net/i/5795/8662445_1.jpg?v=8CC141DDB309A80
Dicerorhinus_sumatrensis	Hagge, M. D. (2010). A functional and ontogenetic skull analysis of the extant rhinoceroses and Teleoceras major, an extinct Miocene North American rhinoceros (Doctoral dissertation, Louisiana State University).
Tapirus_pinchaque	Museum of Osteology, Oklahoma City,
Parvicornus_occidentalis	Mihlbachler, M. C., & Deméré, T. A. San Diego Society of Natural History.
Peraceras_profectum	Prothero, D. R., & Manning, E. M. (1987). Miocene rhinoceroses from the Texas Gulf Coastal Plain. Journal of Paleontology, 61(2), 388-423.
Ceratotherium_simum	Hagge, M. D. (2010). A functional and ontogenetic skull analysis of the extant rhinoceroses and Teleoceras major, an extinct Miocene North American rhinoceros (Doctoral dissertation, Louisiana State University).
Tapirus_veroensis	https://www.amnh.org/
Alcelaphus_buselaphus	https://animaldiversity.org/
Alcelaphus_buselaphus	https://animaldiversity.org/
Ammotragus_lervia	https://animaldiversity.org/
Bison_bison	https://animaldiversity.org/
Boselaphus_tragocamelus	https://animaldiversity.org/
Capra_hircus	https://animaldiversity.org/
Cephalophus_callipygus	https://animaldiversity.org/
Cephalophus_callipygus	https://animaldiversity.org/
Cephalophus_dorsalis	https://animaldiversity.org/
Cephalophus_dorsalis	https://animaldiversity.org/
Cephalophus_leucogaster	https://animaldiversity.org/
Cephalophus_leucogaster	https://animaldiversity.org/
Cephalophus_nigrifrons	https://animaldiversity.org/
Cephalophus_silvicultor	https://animaldiversity.org/
Cephalophus_zebra	https://animaldiversity.org/
Leptauchenia_decora	https://animaldiversity.org/
Damaliscus_lunatus	https://animaldiversity.org/
Damaliscus_pygargus	https://animaldiversity.org/
Eporeodon_occidentalis	https://animaldiversity.org/
Merychyus_major	https://animaldiversity.org/
Merychyus_major	https://animaldiversity.org/
Gazella_leptoceros	https://animaldiversity.org/
Gazella_subgutturosa	https://animaldiversity.org/
Merycoidodon_culbertsonii	https://animaldiversity.org/
Kobus_kob	https://animaldiversity.org/
Leptauchenia_decora	https://animaldiversity.org/
Madoqua_kirkii	https://animaldiversity.org/
Merychyus_medius	https://animaldiversity.org/
Merycoidodon_culbertsonii	https://animaldiversity.org/
Merycoidodon_culbertsonii	https://animaldiversity.org/
Merycoidodon_culbertsonii	https://animaldiversity.org/
Nanger_granti	https://animaldiversity.org/
Neotragus_batesi	https://animaldiversity.org/
Oreamnos_americanus	https://animaldiversity.org/
Oryx_beisa	https://animaldiversity.org/
Oryx_dammah	https://animaldiversity.org/
Oryx_dammah	https://animaldiversity.org/
Ovibos_moschatus	https://animaldiversity.org/
Ovis_canadensis	https://animaldiversity.org/
Merychyus_major	https://animaldiversity.org/
Philantomba_monticola	https://animaldiversity.org/
Philantomba_monticola	https://animaldiversity.org/
Merycochoerus_superbus	https://animaldiversity.org/
Redunca_arundinum	https://animaldiversity.org/
Tragelaphus_strepsiceros	https://animaldiversity.org/
Tragulus_javanicus	https://animaldiversity.org/
Tragulus_javanicus	https://animaldiversity.org/
Tragulus_napu	https://animaldiversity.org/
Bos_taurus	https://animaldiversity.org/
Poebrotherium_wilsoni	https://animaldiversity.org/
Hydropotes_inermis	https://animaldiversity.org/
Camelus_bactrianus	https://animaldiversity.org/
Protoreodon_walshi	https://animaldiversity.org/
Brachydiceratherium_lemanense	https://animaldiversity.org/
Alforjas_taylori	CARRANZA-CASTAN, O. S. C. A. R., ARANDA-GO, J. J., WANG, X., & IRIONDO, A. THE EARLY-LATE HEMPHILLIAN (HH2) FAUNAL ASSEMBLAGE FROM JUCHIPILA BASIN, STATE OF ZACATECAS, MEXICO, AND ITS BIOCHRONOLOGIC CORRELATION WITH OTHER HEMPHILLIAN FAUNAS IN CENTRAL MEXICO.
Stenomylus_hitchcocki	American Museum of Natural History
Camelops_hesternus	Page Museum of Natural History
Camelus_dromedarius	http://digimorph.org/specimens/Camelus_dromedarius/
Palaeolama_weddeli	https://www.amnh.org/
Poebrotherium_wilsoni	Museo di Storia Naturale, Milano
Poebrotherium_wilsoni	www.vertnet.org
Lama_pacos	http://www.savalli.us/BIO370/Diversity/09.MammaliaImages/
Antilocapra_americana	National Museum of Natural History
Antilocapra_americana	Colbert, E. H., Chaffee, R. G., Roosevelt, Q., & Burden, J. W. (1939). A study of Tetrameryx and associated fossils from Papago Spring Cave, Sonoita, Arizona. American Museum novitates; no. 1034.
Euprox_furcatus	www.vertnet.org
Megaloceros_giganteus	http://www.fossilmall.com/Pangaea/pverts/verfossil6/pgv6b.htm
Megaloceros_giganteus	Carnegie Museum of Natural History, Pittsburgh, Pennsylvania, USA).
Megaloceros_giganteus	National Museum of Natural History; Smithsonian Institution; Washington, DC
Saiga_tatarica	National Museum of Natural History
Stockoceros_onusrosagris	Denver Museum
Procranioceras_skinneri	university of nebraska museum
Equus_africanus	ROBOVSKÝ, J., NOVOTNÁ, A., ČULÍK, L., KŮS, E., & BENDA, P. (2014). Revised catalogue of wild equids in the collection of the National Museum, Prague, and several other collections in the Czech Republic (Perissodactyla: Equidae). Lynx, series nova, 45.
Equus_asinus	Colombian Museum and the Chicago Museum of Natural History
Equus_grevyi	www.vertnet.org
Equus_kiang	ROBOVSKÝ, J., NOVOTNÁ, A., ČULÍK, L., KŮS, E., & BENDA, P. (2014). Revised catalogue of wild equids in the collection of the National Museum, Prague, and several other collections in the Czech Republic (Perissodactyla: Equidae). Lynx, series nova, 45.
Equus_przewalskii	ROBOVSKÝ, J., NOVOTNÁ, A., ČULÍK, L., KŮS, E., & BENDA, P. (2014). Revised catalogue of wild equids in the collection of the National Museum, Prague, and several other collections in the Czech Republic (Perissodactyla: Equidae). Lynx, series nova, 45.
Cormohipparion_occidentale	The San Bernardino County Museum
Equus_caballus	Navštivte nás - Národní muzeum
Miohippus_equiceps	University of California Museum of Paleontology
Equus_asinus	Colombian Museum and the Chicago Museum of Natural History
Mesohippus_bairdi	www.vertnet.org
Equus_suessenbornensis	Jurassic Museum Aalen
Equus_eisenmannae	Hong Kong Science Museum
Equus_simplicidens	Carnegie Museum of Natural History
Anchitherium_aurelianense	Meteorkratermuseum
Equus_quagga	The Grant Museum of Zoology
Dinohippus_edensis	http://www.vera-eisenmann.com/dinohippus-pliohippus
Equus_ferus	Anthropos Pavilion
Equus_gmelini	Research Collections of the Zoological Institute RAS
Equus_kiang	ROBOVSKÝ, J., NOVOTNÁ, A., ČULÍK, L., KŮS, E., & BENDA, P. (2014). Revised catalogue of wild equids in the collection of the National Museum, Prague, and several other collections in the Czech Republic (Perissodactyla: Equidae). Lynx, series nova, 45.
Cormohipparion_occidentale	Rancho La Brea
Equus_eisenmannae	Hong Kong Science Museum
Equus_grevyi	ROBOVSKÝ, J., NOVOTNÁ, A., ČULÍK, L., KŮS, E., & BENDA, P. (2014). Revised catalogue of wild equids in the collection of the National Museum, Prague, and several other collections in the Czech Republic (Perissodactyla: Equidae). Lynx, series nova, 45.
Equus_mosbachensis	Naturhistorisches Museum Mainz
Equus_simplicidens	httpwww.wikiwand.comenHagerman_horse
Equus_stenonis	Naturhistorisches Museum Basel
Archaeohippus_blackbergi	Florida Museum of Natural History
Eurygnathohippus_afarense	Museo di Paleontologia di Firenze
Cremohipparion_mediterraneum	Museo di Paleontologia di Firenze
Hipparion_plocodus	Museo di Paleontologia di Napoli
Cremohipparion_mediterraneum	Museo di Paleontologia di Firenze
Hippidion_principale	Muséum national d'Histoire naturelle
Hyracotherium_vasacciense	Smithsonian Institution National Museum of Natural History NMNH
Pliohippus_osborni	http://www.copyrightexpired.com/earlyimage/bones/display_osborn_neohipparion.htm
Megahippus_mckennai	Smithsonian Institution National Museum of Natural History NMNH
Mesohippus_bairdi	Museum of Natural History University of Michigan
Mesohippus_bairdi	Museum of Natural History University of Michigan
Protohippus_gidley	White River Formation
Equus_onager	National Museum of Natural History (France)
Hippidion_principale	Muséum national d'Histoire naturelle
Onohippidium_galushai	httpswww.antiquehelper.comitem396218.jpg
Orohippus_pumilus	Smithsonian Institution National Museum of Natural History NMNH
Parahippus_cognatus	American Museum of Natural History
Equus_simplicidens	Rancho La Brea
Pliohippus_pernix	Smithsonian Institution National Museum of Natural History NMNH
Protohippus_venticolus	The Lost World of Fossil Lake, University of Chicago Press
Equus_ferus	Zoological Museum – University of Copenhagen
Cormohipparion_occidentale	Rancho La Brea
Protohippus_gidley	White River Formation
Dinohippus_leidyanus	www.vertnet.org
Equus_scotti	Gidley, J. W. (1900). A new species of Pleistocene horse from the Staked Plains of Texas. Bulletin of the AMNH; v. 13, article 13.
Equus_hemionus	ROBOVSKÝ, J., NOVOTNÁ, A., ČULÍK, L., KŮS, E., & BENDA, P. (2014). Revised catalogue of wild equids in the collection of the National Museum, Prague, and several other collections in the Czech Republic (Perissodactyla: Equidae). Lynx, series nova, 45.
Equus_cedralensis	Alberdi, M. T., Arroyo-Cabrales, J., Marín-Leyva, A. H., & Polaco, O. J. (2014). Study of Cedral Horses and their place in the Mexican Quaternary. Revista Mexicana de Ciencias Geológicas, 31(2).
Equus_caballus	Scott, E., Jr, T. W. S., Graham, R. W., & Martin, L. D. (2010). Morphology and metrics, isotopes and dates: determining the validity of Equus laurentius Hay, 1913. Journal of Vertebrate Paleontology, 30(6), 1840-1847.
Hipparion_hippidiodus	Shilei località
Hipparion_hippidiodus	Shilei località
Hippotherium_brachypus	www.vertnet.org
Parahippus_leonensis	Florida Museum of Natural History
Diceratherium_tridactylum	https://animaldiversity.org/
Diceratherium_tridactylum	https://animaldiversity.org/
Protapirus_simplex	https://animaldiversity.org/
Merycochoerus_superbus	https://www.amnh.org/
Merychyus_arenarum	https://www.amnh.org/
Merycochoerus_matthewi	https://www.amnh.org/
Merycoides_nebraskensis	https://www.amnh.org/
Mesohippus_bairdi	https://www.amnh.org/
Merycoidodon_culbertsonii	https://www.amnh.org/
Promerycochoerus_carrikeri	https://www.amnh.org/
Mesoreodon_minor	https://www.amnh.org/
Tapirus_indicus	https://www.amnh.org/
Tapirus_johnsoni	https://www.amnh.org/
Ticholeptus_zygomaticus	https://www.amnh.org/
Eporeodon_occidentalis	http://paleoportal.org/index.php/index.php?globalnav=fossil_gallery&sectionnav=detail&submission_id=1244&taxon_id=91&state_id=&period_id=8&assemblage_id=&last_section=search
Merychyus_major	http://www.fossilmall.com/Pangaea/pverts/verfossil26/pgv26b.htm
Eporeodon_trigonocephalus	http://paleoportal.org/index.php/index.php?globalnav=fossil_gallery&sectionnav=detail&submission_id=1244&taxon_id=91&state_id=&period_id=8&assemblage_id=&last_section=search
Eporeodon_trigonocephalus	http://paleoportal.org/index.php?globalnav=fossil_gallery&sectionnav=detail&submission_id=641&taxon_id=91&last_section=taxon&printer_friendly=1
Eporeodon_trigonocephalus	https://calphotos.berkeley.edu/cgi/img_query?enlarge=2222+0405+0003+0024
Leptauchenia_decora	www.vertnet.org
Hypsiops_breviceps	https://www.amnh.org/
Leptauchenia_decora	Museo Civico di Storia Naturale (Milano)
Sespia_nitida	www.vertnet.org
Merychyus_major	www.vertnet.org
Merycoidodon_culbertsonii	www.vertnet.org
Merycochoerus_superbus	www.vertnet.org
Merycochoerus_superbus	www.vertnet.org
Merychyus_profectus	www.vertnet.org
Macrauchenia_patachonica	Scherer, C. S., Pitana, V. G., & Ribeiro, A. M. (2009). Proterotheriidae and Macraucheniidae (Litopterna, Mammalia) from the Pleistocene of Rio Grande do Sul State, Brazil. Revista Brasileira de Paleontologia, 12(3), 231-246.
Megaceroides_algericus	www.vertnet.org
Macrauchenia_patachonica	www.vertnet.org

## Sheet: State
Species	Feeding category	State	Source
Amphitragulus_elegans	Br	nostate	Fossilworks
Hyracotherium_vasacciense	Br	nostate	Wood, A. R. (2009). Paleobiological Studies on the Early Eocene Equid Hyracotherium (Perissodactyla, Mammalia) from the Clarks Fork and Northwestern Bighorn Basins, Wyoming.
Stephanorhinus_etruscus	Br	nostate	Now
Stephanorhinus_megarhinus	Br	nostate	Now
Hyracodon_nebraskensis	Br	nostate	Now
Mesohippus_bairdi	Br	nostate	Now
Mesohippus_westoni	Br	nostate	Now
Indricotherium_transouralicum	Br	nostate	Now
Mesoreodon_minor	Br	nostate	Now
Miohippus_equiceps	Br	nostate	Now
Orohippus_pumilus	Br	nostate	Now
Stephanorhinus_kirchbergensis	Br	nostate	BALLATORE, M. (2016). Palaeoecological Investigations on Plio-Pleistocene European Rhinoceroses (Genus Stephanorhinus): Powder X-ray Diffraction, Carbone Isotope Geochemistry, Tooth Wear Analyses and Biometry (Doctoral dissertation, PhD thesis, University of Ferrara).
Stephanorhinus_hundsheimensis	Br	nostate	Ballatore, M., & Breda, M. (2013). Stephanorhinus hundsheimensis (Rhinocerontidae, Mammalia) teeth from the early Middle Pleistocene of Isernia La Pineta (Molise, Italy) and comparison with coeval British material. Quaternary international, 302, 169-183.
Protapirus_simplex	Br	nostate	DeSantis, L. R., & MacFaDDen, B. (2007). Identifying forested environments in deep time using fossil tapirs: evidence from evolutionary morphology and stable isotopes. Courier-Forschungsinstitut Senckenberg, 258, 147.
Palaeolama_weddeli	Br	nostate	Dompierre, H. (1996). Observations on the diets of six late Cenozoic North American camelids: Camelops, Hemiauchenia, Palaeolama, Procamelus, Alforjas, and Megatylopus.
Acerorhinus_zernowi	Br	nostate	Fortelius, M., Heissig, K., Saraç, G., & Sen, S. (2003). Rhinocerotidae (Perissodactyla). Geology and Paleontology of the Miocene Sinap Formation, Turkey. Columbia University Press, New York, 282-307.
Aphelops_megalodus	Br	nostate	Gordon, I. J., & Illius, A. W. (1994). Modelling equid/ruminant competition in the fossil record. Historical Biology, 8(1-4), 15-29.
Aphelops_melacorhinus	Br	nostate	Gordon, I. J., & Illius, A. W. (1994). Modelling equid/ruminant competition in the fossil record. Historical Biology, 8(1-4), 15-29.
Aphelops_mutilus	Br	nostate	Gordon, I. J., & Illius, A. W. (1994). Modelling equid/ruminant competition in the fossil record. Historical Biology, 8(1-4), 15-29.
Peraceras_hessei	Br	nostate	Gordon, I. J., & Illius, A. W. (1994). Modelling equid/ruminant competition in the fossil record. Historical Biology, 8(1-4), 15-29.
Peraceras_profectum	Br	nostate	Gordon, I. J., & Illius, A. W. (1994). Modelling equid/ruminant competition in the fossil record. Historical Biology, 8(1-4), 15-29.
Peraceras_superciliosum	Br	nostate	Gordon, I. J., & Illius, A. W. (1994). Modelling equid/ruminant competition in the fossil record. Historical Biology, 8(1-4), 15-29.
Aceratherium_incisivum	Br	nostate	Heissig, K. (2009). The early Vallesian vertebrates of Atzelsdorf (Late Miocene, Austria). 11. Rhinocerotidae and Chalicotheriidae (Perissodactyla). Ann Naturhist Mus Wien A, 111, 619-634.
Megahippus_mckennai	Br	nostate	Janis, C. (2008). An evolutionary history of browsing and grazing ungulates. In The ecology of browsing and grazing (pp. 21-45). Springer, Berlin, Heidelberg.
Archaeohippus_blackbergi	Br	nostate	Janis, C. M., Damuth, J., & Theodor, J. M. (2004). The species richness of Miocene browsers, and implications for habitat type and primary productivity in the North American grassland biome. Palaeogeography, Palaeoclimatology, Palaeoecology, 207(3-4), 371-398.
Menoceras_arikarense	Br	nostate	Janis, C. M., Damuth, J., & Theodor, J. M. (2004). The species richness of Miocene browsers, and implications for habitat type and primary productivity in the North American grassland biome. Palaeogeography, Palaeoclimatology, Palaeoecology, 207(3-4), 371-398.
Merycochoerus_matthewi	Br	nostate	Janis, C. M., Damuth, J., & Theodor, J. M. (2004). The species richness of Miocene browsers, and implications for habitat type and primary productivity in the North American grassland biome. Palaeogeography, Palaeoclimatology, Palaeoecology, 207(3-4), 371-398.
Merycochoerus_superbus	Br	nostate	Janis, C. M., Damuth, J., & Theodor, J. M. (2004). The species richness of Miocene browsers, and implications for habitat type and primary productivity in the North American grassland biome. Palaeogeography, Palaeoclimatology, Palaeoecology, 207(3-4), 371-398.
Procranioceras_skinneri	Br	nostate	Janis, C. M., Damuth, J., & Theodor, J. M. (2004). The species richness of Miocene browsers, and implications for habitat type and primary productivity in the North American grassland biome. Palaeogeography, Palaeoclimatology, Palaeoecology, 207(3-4), 371-398.
Aceratherium_albigensis	Br	nostate	Lihoreau, F., Ducrocq, S., Antoine, P. O., Vianey-Liaud, M., Rafaÿ, S., Garcia, G., & Valentin, X. (2009). First complete skulls of Elomeryx crispus (Gervais, 1849) and of Protaceratherium albigense (Roman, 1912) from a new Oligocene locality near Moissac (SW France). Journal of Vertebrate Paleontology, 29(1), 242-253.
Cephalophus_dorsalis	Br	nostate	Mendoza, M., & Palmqvist, P. (2008). Hypsodonty in ungulates: an adaptation for grass consumption or for foraging in open habitat?. Journal of Zoology, 274(2), 134-142.
Cephalophus_silvicultor	Br	nostate	Mendoza, M., & Palmqvist, P. (2008). Hypsodonty in ungulates: an adaptation for grass consumption or for foraging in open habitat?. Journal of Zoology, 274(2), 134-142.
Tapirus_terrestris	Br	nostate	Mendoza, M., & Palmqvist, P. (2008). Hypsodonty in ungulates: an adaptation for grass consumption or for foraging in open habitat?. Journal of Zoology, 274(2), 134-142.
Tragulus_napu	Br	nostate	Mendoza, M., & Palmqvist, P. (2008). Hypsodonty in ungulates: an adaptation for grass consumption or for foraging in open habitat?. Journal of Zoology, 274(2), 134-142.
Camelus_dromedarius	Br	nostate	Mendoza, M., & Palmqvist, P. (2008). Hypsodonty in ungulates: an adaptation for grass consumption or for foraging in open habitat?. Journal of Zoology, 274(2), 134-142.
Rhinoceros_sondaicus	Br	nostate	Mendoza, M., & Palmqvist, P. (2008). Hypsodonty in ungulates: an adaptation for grass consumption or for foraging in open habitat?. Journal of Zoology, 274(2), 134-142.
Bubalus_depressicornis	Br	nostate	Mendoza, M., & Palmqvist, P. (2008). Hypsodonty in ungulates: an adaptation for grass consumption or for foraging in open habitat?. Journal of Zoology, 274(2), 134-142.
Dicerorhinus_sumatrensis	Br	nostate	Mendoza, M., & Palmqvist, P. (2008). Hypsodonty in ungulates: an adaptation for grass consumption or for foraging in open habitat?. Journal of Zoology, 274(2), 134-142.
Diceros_bicornis	Br	nostate	Mendoza, M., & Palmqvist, P. (2008). Hypsodonty in ungulates: an adaptation for grass consumption or for foraging in open habitat?. Journal of Zoology, 274(2), 134-142.
Sylvicapra_grimmia	Br	nostate	Mendoza, M., & Palmqvist, P. (2008). Hypsodonty in ungulates: an adaptation for grass consumption or for foraging in open habitat?. Journal of Zoology, 274(2), 134-142.
Tapirus_bairdii	Br	nostate	Mendoza, M., & Palmqvist, P. (2008). Hypsodonty in ungulates: an adaptation for grass consumption or for foraging in open habitat?. Journal of Zoology, 274(2), 134-142.
Tapirus_indicus	Br	nostate	Mendoza, M., & Palmqvist, P. (2008). Hypsodonty in ungulates: an adaptation for grass consumption or for foraging in open habitat?. Journal of Zoology, 274(2), 134-142.
Tragelaphus_scriptus	Br	nostate	Mendoza, M., & Palmqvist, P. (2008). Hypsodonty in ungulates: an adaptation for grass consumption or for foraging in open habitat?. Journal of Zoology, 274(2), 134-142.
Tragulus_javanicus	Br	nostate	Mendoza, M., & Palmqvist, P. (2008). Hypsodonty in ungulates: an adaptation for grass consumption or for foraging in open habitat?. Journal of Zoology, 274(2), 134-142.
Giraffa_camelopardalis	Br	nostate	Mendoza, M., & Palmqvist, P. (2008). Hypsodonty in ungulates: an adaptation for grass consumption or for foraging in open habitat?. Journal of Zoology, 274(2), 134-142.
Madoqua_kirkii	Br	nostate	Mendoza, M., Janis, C. M., & Palmqvist, P. (2002). Characterizing complex craniodental patterns related to feeding behaviour in ungulates: a multivariate approach. Journal of Zoology, 258(2), 223-246.
Nanger_granti	Br	nostate	Mendoza, M., Janis, C. M., & Palmqvist, P. (2002). Characterizing complex craniodental patterns related to feeding behaviour in ungulates: a multivariate approach. Journal of Zoology, 258(2), 223-246.
Tapirus_lundeliusi	Br	nostate	Mendoza, M., Janis, C. M., & Palmqvist, P. (2002). Characterizing complex craniodental patterns related to feeding behaviour in ungulates: a multivariate approach. Journal of Zoology, 258(2), 223-246.
Tapirus_polkensis	Br	nostate	Mendoza, M., Janis, C. M., & Palmqvist, P. (2002). Characterizing complex craniodental patterns related to feeding behaviour in ungulates: a multivariate approach. Journal of Zoology, 258(2), 223-246.
Tapirus_veroensis	Br	nostate	Mendoza, M., Janis, C. M., & Palmqvist, P. (2002). Characterizing complex craniodental patterns related to feeding behaviour in ungulates: a multivariate approach. Journal of Zoology, 258(2), 223-246.
Dicerorhinus_leakeyi	Br	nostate	Mendoza, M., Janis, C. M., & Palmqvist, P. (2002). Characterizing complex craniodental patterns related to feeding behaviour in ungulates: a multivariate approach. Journal of Zoology, 258(2), 223-246.
Tapirus_johnsoni	Br	nostate	Mendoza, M., Janis, C. M., & Palmqvist, P. (2002). Characterizing complex craniodental patterns related to feeding behaviour in ungulates: a multivariate approach. Journal of Zoology, 258(2), 223-246.
Equus_asinus	Br	nostate	Mendoza, M., Janis, C. M., & Palmqvist, P. (2002). Characterizing complex craniodental patterns related to feeding behaviour in ungulates: a multivariate approach. Journal of Zoology, 258(2), 223-246.
Equus_hemionus	Br	nostate	Mendoza, M., Janis, C. M., & Palmqvist, P. (2002). Characterizing complex craniodental patterns related to feeding behaviour in ungulates: a multivariate approach. Journal of Zoology, 258(2), 223-246.
Equus_kiang	Br	nostate	Mendoza, M., Janis, C. M., & Palmqvist, P. (2002). Characterizing complex craniodental patterns related to feeding behaviour in ungulates: a multivariate approach. Journal of Zoology, 258(2), 223-246.
Equus_grevyi	Br	nostate	Mendoza, M., Janis, C. M., & Palmqvist, P. (2002). Characterizing complex craniodental patterns related to feeding behaviour in ungulates: a multivariate approach. Journal of Zoology, 258(2), 223-246.
Tragelaphus_strepsiceros	Br	nostate	Mendoza, M., Janis, C. M., & Palmqvist, P. (2002). Characterizing complex craniodental patterns related to feeding behaviour in ungulates: a multivariate approach. Journal of Zoology, 258(2), 223-246.
Tapirus_arvernensis	Br	nostate	Mendoza, M., Janis, C. M., & Palmqvist, P. (2002). Characterizing complex craniodental patterns related to feeding behaviour in ungulates: a multivariate approach. Journal of Zoology, 258(2), 223-246.
Megacerops_coloradensis	Br	nostate	MESOWEAR, D., & MICROWEAR, D. FIRST RECORD OF A LARGE IMMIGRANT BEARDOG (MAMMALIA, AMPHICYONIDAE) FROM THE EARLY MIOCENE OF PANAMA.
Alicornops_simorrensis	Br	nostate	Now
Chilotherium_wimani	Br	nostate	Now
Diceratherium_tridactylum	Br	nostate	Now
Eporeodon_occidentalis	Br	nostate	Now
Hoploaceratherium_tetradactylum	Br	nostate	Now
Hypsiops_breviceps	Br	nostate	Now
Poebrotherium_wilsoni	Br	nostate	Now
Subhyracodon_mitis	Br	nostate	Now
Trigonias_osborni	Br	nostate	Now
Chilotherium_primigenius	Br	nostate	Now
Merycoidodon_culbertsonii	Br	nostate	Now
Palaeotherium_curtum	Br	nostate	Now
Parvicornus_occidentalis	Br	nostate	Now
Philantomba_monticola	Br	nostate	Now
Promerycochoerus_carrikeri	Br	nostate	Now
Protoreodon_walshi	Br	nostate	Now
Zaisanamynodon_protheroi	Br	nostate	Now
Cadurcodon_kazakademius	Br	nostate	PaleoDB
Gaindatherium_browni	Br	nostate	PaleoDB
Metacervoceros_rhenanus	Br	nostate	Valli, A. M., & Palombo, M. R. (2008). Feeding behaviour of middle-size deer from the Upper Pliocene site of Saint-Vallier (France) inferred by morphological and micro/mesowear analysis. Palaeogeography, Palaeoclimatology, Palaeoecology, 257(1-2), 106-122.
Pseudodama_nestii	Gr	Gr	PaleoDB
Eurygnathohippus_afarense	Gr	Gr	Bedaso, Z. K. (2011). Stable Isotope Studies of Paleoenvironment and Paleoclimate from Afar, Ethiopia.
Pliohippus_osborni	Gr	Gr	Janis, C. M., Damuth, J., & Theodor, J. M. (2004). The species richness of Miocene browsers, and implications for habitat type and primary productivity in the North American grassland biome. Palaeogeography, Palaeoclimatology, Palaeoecology, 207(3-4), 371-398.
Cormohipparion_occidentale	Gr	Gr	Janis, C. M., Damuth, J., & Theodor, J. M. (2004). The species richness of Miocene browsers, and implications for habitat type and primary productivity in the North American grassland biome. Palaeogeography, Palaeoclimatology, Palaeoecology, 207(3-4), 371-398.
Pliohippus_pernix	Gr	Gr	Janis, C. M., Damuth, J., & Theodor, J. M. (2004). The species richness of Miocene browsers, and implications for habitat type and primary productivity in the North American grassland biome. Palaeogeography, Palaeoclimatology, Palaeoecology, 207(3-4), 371-398.
Protohippus_gidley	Gr	Gr	Janis, C. M., Damuth, J., & Theodor, J. M. (2004). The species richness of Miocene browsers, and implications for habitat type and primary productivity in the North American grassland biome. Palaeogeography, Palaeoclimatology, Palaeoecology, 207(3-4), 371-398.
Teleoceras_americanum	Gr	Gr	Janis, C. M., Damuth, J., & Theodor, J. M. (2004). The species richness of Miocene browsers, and implications for habitat type and primary productivity in the North American grassland biome. Palaeogeography, Palaeoclimatology, Palaeoecology, 207(3-4), 371-398.
Teleoceras_brachyrhinum	Gr	Gr	Janis, C. M., Damuth, J., & Theodor, J. M. (2004). The species richness of Miocene browsers, and implications for habitat type and primary productivity in the North American grassland biome. Palaeogeography, Palaeoclimatology, Palaeoecology, 207(3-4), 371-398.
Teleoceras_fossiger	Gr	Gr	Janis, C. M., Damuth, J., & Theodor, J. M. (2004). The species richness of Miocene browsers, and implications for habitat type and primary productivity in the North American grassland biome. Palaeogeography, Palaeoclimatology, Palaeoecology, 207(3-4), 371-398.
Teleoceras_hicksi	Gr	Gr	Janis, C. M., Damuth, J., & Theodor, J. M. (2004). The species richness of Miocene browsers, and implications for habitat type and primary productivity in the North American grassland biome. Palaeogeography, Palaeoclimatology, Palaeoecology, 207(3-4), 371-398.
Teleoceras_major	Gr	Gr	Janis, C. M., Damuth, J., & Theodor, J. M. (2004). The species richness of Miocene browsers, and implications for habitat type and primary productivity in the North American grassland biome. Palaeogeography, Palaeoclimatology, Palaeoecology, 207(3-4), 371-398.
Teleoceras_medicornutum	Gr	Gr	Janis, C. M., Damuth, J., & Theodor, J. M. (2004). The species richness of Miocene browsers, and implications for habitat type and primary productivity in the North American grassland biome. Palaeogeography, Palaeoclimatology, Palaeoecology, 207(3-4), 371-398.
Teleoceras_meridianum	Gr	Gr	Janis, C. M., Damuth, J., & Theodor, J. M. (2004). The species richness of Miocene browsers, and implications for habitat type and primary productivity in the North American grassland biome. Palaeogeography, Palaeoclimatology, Palaeoecology, 207(3-4), 371-398.
Protohippus_venticolus	Gr	Gr	Janis, C. M., Damuth, J., & Theodor, J. M. (2004). The species richness of Miocene browsers, and implications for habitat type and primary productivity in the North American grassland biome. Palaeogeography, Palaeoclimatology, Palaeoecology, 207(3-4), 371-398.
Dinohippus_leidyanus	Gr	Gr	Janis, C. M., Damuth, J., & Theodor, J. M. (2004). The species richness of Miocene browsers, and implications for habitat type and primary productivity in the North American grassland biome. Palaeogeography, Palaeoclimatology, Palaeoecology, 207(3-4), 371-398.
Hipparion_plocodus	Gr	Gr	Janis, C. M., Damuth, J., & Theodor, J. M. (2004). The species richness of Miocene browsers, and implications for habitat type and primary productivity in the North American grassland biome. Palaeogeography, Palaeoclimatology, Palaeoecology, 207(3-4), 371-398.
Hipparion_hippidiodus	Gr	Gr	Janis, C. M., Damuth, J., & Theodor, J. M. (2004). The species richness of Miocene browsers, and implications for habitat type and primary productivity in the North American grassland biome. Palaeogeography, Palaeoclimatology, Palaeoecology, 207(3-4), 371-398.
Dinohippus_edensis	Gr	Gr	Janis, C. M., Damuth, J., & Theodor, J. M. (2004). The species richness of Miocene browsers, and implications for habitat type and primary productivity in the North American grassland biome. Palaeogeography, Palaeoclimatology, Palaeoecology, 207(3-4), 371-398.
Elasmotherium_sibiricum	Gr	Gr	Mazza, P., & Azzaroli, A. (1993). Ethological inferences on Pleistocene rhinoceroses of Europe. Rendiconti Lincei, 4(2), 127.
Kobus_kob	Gr	Gr	Mendoza, M., & Palmqvist, P. (2008). Hypsodonty in ungulates: an adaptation for grass consumption or for foraging in open habitat?. Journal of Zoology, 274(2), 134-142.
Alcelaphus_buselaphus	Gr	Gr	Mendoza, M., & Palmqvist, P. (2008). Hypsodonty in ungulates: an adaptation for grass consumption or for foraging in open habitat?. Journal of Zoology, 274(2), 134-142.
Damaliscus_lunatus	Gr	Gr	Mendoza, M., & Palmqvist, P. (2008). Hypsodonty in ungulates: an adaptation for grass consumption or for foraging in open habitat?. Journal of Zoology, 274(2), 134-142.
Damaliscus_pygargus	Gr	Gr	Mendoza, M., & Palmqvist, P. (2008). Hypsodonty in ungulates: an adaptation for grass consumption or for foraging in open habitat?. Journal of Zoology, 274(2), 134-142.
Redunca_arundinum	Gr	Gr	Mendoza, M., & Palmqvist, P. (2008). Hypsodonty in ungulates: an adaptation for grass consumption or for foraging in open habitat?. Journal of Zoology, 274(2), 134-142.
Bison_bison	Gr	Gr	Mendoza, M., & Palmqvist, P. (2008). Hypsodonty in ungulates: an adaptation for grass consumption or for foraging in open habitat?. Journal of Zoology, 274(2), 134-142.
Ceratotherium_simum	Gr	Gr	Mendoza, M., & Palmqvist, P. (2008). Hypsodonty in ungulates: an adaptation for grass consumption or for foraging in open habitat?. Journal of Zoology, 274(2), 134-142.
Ottoceros_peacevalleyensis	Gr	Gr	MILLER, W. E., & THEODORE, D. (1974). CONTRIBUTIONS IN SCIGNICE.
Bos_taurus	Gr	Gr	NOW
Equus_africanus	Gr	Gr	NOW
Equus_caballus	Gr	Gr	NOW
Equus_cedralensis	Gr	Gr	NOW
Equus_eisenmannae	Gr	Gr	NOW
Equus_gmelini	Gr	Gr	NOW
Equus_mosbachensis	Gr	Gr	NOW
Equus_onager	Gr	Gr	NOW
Equus_scotti	Gr	Gr	NOW
Equus_simplicidens	Gr	Gr	NOW
Equus_suessenbornensis	Gr	Gr	NOW
Bos_primigenius	Gr	Gr	NOW
Equus_ferus	Gr	Gr	NOW
Equus_stenonis	Gr	Gr	NOW
Iranotherium_morgani	Gr	Gr	Now
Onohippidium_galushai	Gr	Gr	Now
Hippotherium_brachypus	Gr	Gr	Now
Coelodonta_antiquitatis	Gr	Gr	Rustioni, M., Mazza, P., & Ciofini, R. (1995). Synopsis of the stratigraphical distribution of the villafranchian equids, tapirids and rhinocerontids of Western Europe. Il Quaternario, 8(2), 357-366.
Stephanorhinus_hemitoechus	Gr	Gr	Rustioni, M., Mazza, P., & Ciofini, R. (1995). Synopsis of the stratigraphical distribution of the villafranchian equids, tapirids and rhinocerontids of Western Europe. Il Quaternario, 8(2), 357-366.
Equus_przewalskii	Gr	Gr	Tütken, T., Kaiser, T. M., Vennemann, T., & Merceron, G. (2013). Opportunistic feeding strategy for the earliest Old World hypsodont equids: evidence from stable isotope and dental wear proxies. PLoS One, 8(9), e74463.
Equus_quagga	Gr	Gr	Tütken, T., Kaiser, T. M., Vennemann, T., & Merceron, G. (2013). Opportunistic feeding strategy for the earliest Old World hypsodont equids: evidence from stable isotope and dental wear proxies. PLoS One, 8(9), e74463.
Dremotherium_feignouxi	MF	nostate	Fossilworks
Euprox_furcatus	MF	nostate	Fossilworks
Neotragus_batesi	MF	nostate	Fossilworks
Stockoceros_onusrosagris	MF	nostate	PaleoDB
Cremohipparion_mediterraneum	MF	nostate	Now
Megalovis_latifrons	MF	nostate	Fossilworks
Megaceroides_algericus	MF	nostate	Fossilworks
Megaloceros_giganteus	MF	nostate	Fossilworks
Hippidion_principale	MF	nostate	Now
Anchitherium_aurelianense	MF	nostate	Aiglstorfer, M., Heissig, K., & Böhme, M. (2014). Perissodactyla from the late Middle Miocene Gratkorn locality (Austria). Palaeobiodiversity and Palaeoenvironments, 94(1), 71-82.
Samotherium_boissieri	MF	nostate	Damuth, J., & Janis, C. M. (2011). On the relationship between hypsodonty and feeding ecology in ungulate mammals, and its utility in palaeoecology. Biological Reviews, 86(3), 733-758.
Aceratherium_porpani	MF	nostate	Deng, T., Hanta, R., & Jintasakul, P. (2013). A new species of Aceratherium (Rhinocerotidae, Perissodactyla) from the late Miocene of Nakhon Ratchasima, northeastern Thailand. Journal of Vertebrate Paleontology, 33(4), 977-985.
Brachypotherium_snowi	MF	nostate	Fortelius, M., Heissig, K., Saraç, G., & Sen, S. (2003). Rhinocerotidae (Perissodactyla). Geology and Paleontology of the Miocene Sinap Formation, Turkey. Columbia University Press, New York, 282-307.
Brachypotherium_brachypus	MF	nostate	Fortelius, M., Heissig, K., Saraç, G., & Sen, S. (2003). Rhinocerotidae (Perissodactyla). Geology and Paleontology of the Miocene Sinap Formation, Turkey. Columbia University Press, New York, 282-307.
Brachydiceratherium_lemanense	MF	nostate	Fortelius, M., Heissig, K., Saraç, G., & Sen, S. (2003). Rhinocerotidae (Perissodactyla). Geology and Paleontology of the Miocene Sinap Formation, Turkey. Columbia University Press, New York, 282-307.
Brachypotherium_aurelianense	MF	nostate	Fortelius, M., Heissig, K., Saraç, G., & Sen, S. (2003). Rhinocerotidae (Perissodactyla). Geology and Paleontology of the Miocene Sinap Formation, Turkey. Columbia University Press, New York, 282-307.
Parahippus_cognatus	MF	nostate	Gordon, I. J., & Illius, A. W. (1994). Modelling equid/ruminant competition in the fossil record. Historical Biology, 8(1-4), 15-29.
Parahippus_leonensis	MF	nostate	Gordon, I. J., & Illius, A. W. (1994). Modelling equid/ruminant competition in the fossil record. Historical Biology, 8(1-4), 15-29.
Cervus_elaphus	MF	nostate	IUCN
Rusa_timorensis	MF	nostate	IUCN
Alforjas_taylori	MF	nostate	Janis, C. M., Damuth, J., & Theodor, J. M. (2004). The species richness of Miocene browsers, and implications for habitat type and primary productivity in the North American grassland biome. Palaeogeography, Palaeoclimatology, Palaeoecology, 207(3-4), 371-398.
Camelops_minidokae	MF	nostate	Janis, C. M., Damuth, J., & Theodor, J. M. (2004). The species richness of Miocene browsers, and implications for habitat type and primary productivity in the North American grassland biome. Palaeogeography, Palaeoclimatology, Palaeoecology, 207(3-4), 371-398.
Merychyus_profectus	MF	nostate	Janis, C. M., Damuth, J., & Theodor, J. M. (2004). The species richness of Miocene browsers, and implications for habitat type and primary productivity in the North American grassland biome. Palaeogeography, Palaeoclimatology, Palaeoecology, 207(3-4), 371-398.
Camelops_hesternus	MF	nostate	Janis, C. M., Damuth, J., & Theodor, J. M. (2004). The species richness of Miocene browsers, and implications for habitat type and primary productivity in the North American grassland biome. Palaeogeography, Palaeoclimatology, Palaeoecology, 207(3-4), 371-398.
Merychyus_arenarum	MF	nostate	Janis, C. M., Damuth, J., & Theodor, J. M. (2004). The species richness of Miocene browsers, and implications for habitat type and primary productivity in the North American grassland biome. Palaeogeography, Palaeoclimatology, Palaeoecology, 207(3-4), 371-398.
Merychyus_major	MF	nostate	Janis, C. M., Damuth, J., & Theodor, J. M. (2004). The species richness of Miocene browsers, and implications for habitat type and primary productivity in the North American grassland biome. Palaeogeography, Palaeoclimatology, Palaeoecology, 207(3-4), 371-398.
Merychyus_medius	MF	nostate	Janis, C. M., Damuth, J., & Theodor, J. M. (2004). The species richness of Miocene browsers, and implications for habitat type and primary productivity in the North American grassland biome. Palaeogeography, Palaeoclimatology, Palaeoecology, 207(3-4), 371-398.
Ticholeptus_zygomaticus	MF	nostate	Janis, C. M., Damuth, J., & Theodor, J. M. (2004). The species richness of Miocene browsers, and implications for habitat type and primary productivity in the North American grassland biome. Palaeogeography, Palaeoclimatology, Palaeoecology, 207(3-4), 371-398.
Merychippus_isonesus	MF	nostate	Janis, C. M., Damuth, J., & Theodor, J. M. (2004). The species richness of Miocene browsers, and implications for habitat type and primary productivity in the North American grassland biome. Palaeogeography, Palaeoclimatology, Palaeoecology, 207(3-4), 371-398.
Macrauchenia_patachonica	MF	nostate	MacFadden, B. J., & Shockey, B. J. (1997). Ancient feeding ecology and niche differentiation of Pleistocene mammalian herbivores from Tarija, Bolivia: morphological and isotopic evidence. Paleobiology, 23(1), 77-100.
Antilocapra_americana	MF	nostate	Mendoza, M., & Palmqvist, P. (2008). Hypsodonty in ungulates: an adaptation for grass consumption or for foraging in open habitat?. Journal of Zoology, 274(2), 134-142.
Camelus_bactrianus	MF	nostate	Mendoza, M., & Palmqvist, P. (2008). Hypsodonty in ungulates: an adaptation for grass consumption or for foraging in open habitat?. Journal of Zoology, 274(2), 134-142.
Hydropotes_inermis	MF	nostate	Mendoza, M., & Palmqvist, P. (2008). Hypsodonty in ungulates: an adaptation for grass consumption or for foraging in open habitat?. Journal of Zoology, 274(2), 134-142.
Lama_pacos	MF	nostate	Mendoza, M., & Palmqvist, P. (2008). Hypsodonty in ungulates: an adaptation for grass consumption or for foraging in open habitat?. Journal of Zoology, 274(2), 134-142.
Oreamnos_americanus	MF	nostate	Mendoza, M., & Palmqvist, P. (2008). Hypsodonty in ungulates: an adaptation for grass consumption or for foraging in open habitat?. Journal of Zoology, 274(2), 134-142.
Ovibos_moschatus	MF	nostate	Mendoza, M., & Palmqvist, P. (2008). Hypsodonty in ungulates: an adaptation for grass consumption or for foraging in open habitat?. Journal of Zoology, 274(2), 134-142.
Ovis_canadensis	MF	nostate	Mendoza, M., & Palmqvist, P. (2008). Hypsodonty in ungulates: an adaptation for grass consumption or for foraging in open habitat?. Journal of Zoology, 274(2), 134-142.
Saiga_tatarica	MF	nostate	Mendoza, M., & Palmqvist, P. (2008). Hypsodonty in ungulates: an adaptation for grass consumption or for foraging in open habitat?. Journal of Zoology, 274(2), 134-142.
Tapirus_pinchaque	MF	nostate	Mendoza, M., & Palmqvist, P. (2008). Hypsodonty in ungulates: an adaptation for grass consumption or for foraging in open habitat?. Journal of Zoology, 274(2), 134-142.
Rhinoceros_unicornis	MF	nostate	Mendoza, M., & Palmqvist, P. (2008). Hypsodonty in ungulates: an adaptation for grass consumption or for foraging in open habitat?. Journal of Zoology, 274(2), 134-142.
Ammotragus_lervia	MF	nostate	Mendoza, M., & Palmqvist, P. (2008). Hypsodonty in ungulates: an adaptation for grass consumption or for foraging in open habitat?. Journal of Zoology, 274(2), 134-142.
Aepyceros_melampus	MF	nostate	Mendoza, M., & Palmqvist, P. (2008). Hypsodonty in ungulates: an adaptation for grass consumption or for foraging in open habitat?. Journal of Zoology, 274(2), 134-142.
Antilope_cervicapra	MF	nostate	Mendoza, M., & Palmqvist, P. (2008). Hypsodonty in ungulates: an adaptation for grass consumption or for foraging in open habitat?. Journal of Zoology, 274(2), 134-142.
Axis_axis	MF	nostate	Mendoza, M., & Palmqvist, P. (2008). Hypsodonty in ungulates: an adaptation for grass consumption or for foraging in open habitat?. Journal of Zoology, 274(2), 134-142.
Boselaphus_tragocamelus	MF	nostate	Mendoza, M., & Palmqvist, P. (2008). Hypsodonty in ungulates: an adaptation for grass consumption or for foraging in open habitat?. Journal of Zoology, 274(2), 134-142.
Capra_ibex	MF	nostate	Mendoza, M., & Palmqvist, P. (2008). Hypsodonty in ungulates: an adaptation for grass consumption or for foraging in open habitat?. Journal of Zoology, 274(2), 134-142.
Dama_dama	MF	nostate	Mendoza, M., & Palmqvist, P. (2008). Hypsodonty in ungulates: an adaptation for grass consumption or for foraging in open habitat?. Journal of Zoology, 274(2), 134-142.
Gazella_dorcas	MF	nostate	Mendoza, M., & Palmqvist, P. (2008). Hypsodonty in ungulates: an adaptation for grass consumption or for foraging in open habitat?. Journal of Zoology, 274(2), 134-142.
Lama_guanicoe	MF	nostate	Mendoza, M., & Palmqvist, P. (2008). Hypsodonty in ungulates: an adaptation for grass consumption or for foraging in open habitat?. Journal of Zoology, 274(2), 134-142.
Rangifer_tarandus	MF	nostate	Mendoza, M., & Palmqvist, P. (2008). Hypsodonty in ungulates: an adaptation for grass consumption or for foraging in open habitat?. Journal of Zoology, 274(2), 134-142.
Rupicapra_rupicapra	MF	nostate	Mendoza, M., & Palmqvist, P. (2008). Hypsodonty in ungulates: an adaptation for grass consumption or for foraging in open habitat?. Journal of Zoology, 274(2), 134-142.
Tetracerus_quadricornis	MF	nostate	Mendoza, M., & Palmqvist, P. (2008). Hypsodonty in ungulates: an adaptation for grass consumption or for foraging in open habitat?. Journal of Zoology, 274(2), 134-142.
Redunca_redunca	MF	nostate	Mendoza, M., Janis, C. M., & Palmqvist, P. (2002). Characterizing complex craniodental patterns related to feeding behaviour in ungulates: a multivariate approach. Journal of Zoology, 258(2), 223-246.
Cephalophus_callipygus	MF	nostate	Mendoza, M., Janis, C. M., & Palmqvist, P. (2002). Characterizing complex craniodental patterns related to feeding behaviour in ungulates: a multivariate approach. Journal of Zoology, 258(2), 223-246.
Cephalophus_leucogaster	MF	nostate	Mendoza, M., Janis, C. M., & Palmqvist, P. (2002). Characterizing complex craniodental patterns related to feeding behaviour in ungulates: a multivariate approach. Journal of Zoology, 258(2), 223-246.
Cephalophus_nigrifrons	MF	nostate	Mendoza, M., Janis, C. M., & Palmqvist, P. (2002). Characterizing complex craniodental patterns related to feeding behaviour in ungulates: a multivariate approach. Journal of Zoology, 258(2), 223-246.
Cephalophus_zebra	MF	nostate	Mendoza, M., Janis, C. M., & Palmqvist, P. (2002). Characterizing complex craniodental patterns related to feeding behaviour in ungulates: a multivariate approach. Journal of Zoology, 258(2), 223-246.
Gazella_leptoceros	MF	nostate	Mendoza, M., Janis, C. M., & Palmqvist, P. (2002). Characterizing complex craniodental patterns related to feeding behaviour in ungulates: a multivariate approach. Journal of Zoology, 258(2), 223-246.
Gazella_subgutturosa	MF	nostate	Mendoza, M., Janis, C. M., & Palmqvist, P. (2002). Characterizing complex craniodental patterns related to feeding behaviour in ungulates: a multivariate approach. Journal of Zoology, 258(2), 223-246.
Oryx_beisa	MF	nostate	Mendoza, M., Janis, C. M., & Palmqvist, P. (2002). Characterizing complex craniodental patterns related to feeding behaviour in ungulates: a multivariate approach. Journal of Zoology, 258(2), 223-246.
Oryx_dammah	MF	nostate	Mendoza, M., Janis, C. M., & Palmqvist, P. (2002). Characterizing complex craniodental patterns related to feeding behaviour in ungulates: a multivariate approach. Journal of Zoology, 258(2), 223-246.
Capra_hircus	MF	nostate	Mendoza, M., Janis, C. M., & Palmqvist, P. (2002). Characterizing complex craniodental patterns related to feeding behaviour in ungulates: a multivariate approach. Journal of Zoology, 258(2), 223-246.
Bison_bonasus	MF	nostate	Mendoza, M., Janis, C. M., & Palmqvist, P. (2002). Characterizing complex craniodental patterns related to feeding behaviour in ungulates: a multivariate approach. Journal of Zoology, 258(2), 223-246.
Gazella_rufifrons	MF	nostate	Mendoza, M., Janis, C. M., & Palmqvist, P. (2002). Characterizing complex craniodental patterns related to feeding behaviour in ungulates: a multivariate approach. Journal of Zoology, 258(2), 223-246.
Hemitragus_jemlahicus	MF	nostate	Mendoza, M., Janis, C. M., & Palmqvist, P. (2002). Characterizing complex craniodental patterns related to feeding behaviour in ungulates: a multivariate approach. Journal of Zoology, 258(2), 223-246.
Naemorhedus_goral	MF	nostate	Mendoza, M., Janis, C. M., & Palmqvist, P. (2002). Characterizing complex craniodental patterns related to feeding behaviour in ungulates: a multivariate approach. Journal of Zoology, 258(2), 223-246.
Oryx_gazella	MF	nostate	Mendoza, M., Janis, C. M., & Palmqvist, P. (2002). Characterizing complex craniodental patterns related to feeding behaviour in ungulates: a multivariate approach. Journal of Zoology, 258(2), 223-246.
Ovis_aries	MF	nostate	Mendoza, M., Janis, C. M., & Palmqvist, P. (2002). Characterizing complex craniodental patterns related to feeding behaviour in ungulates: a multivariate approach. Journal of Zoology, 258(2), 223-246.
Axis_eurygonos	MF	nostate	Mendoza, M., Janis, C. M., & Palmqvist, P. (2002). Characterizing complex craniodental patterns related to feeding behaviour in ungulates: a multivariate approach. Journal of Zoology, 258(2), 223-246.
Chilotherium_anderssoni	MF	nostate	Now
Chilotherium_habereri	MF	nostate	Now
Leptauchenia_decora	MF	nostate	Now
Sespia_nitida	MF	nostate	Now
Stenomylus_hitchcocki	MF	nostate	Now
Chilotherium_orlovi	MF	nostate	Now
Merycoides_nebraskensis	MF	nostate	Now
Praetragulus_electus	MF	nostate	Prothero, D. R., & Foss, S. E. (Eds.). (2007). The evolution of artiodactyls. JHU Press.
Eporeodon_trigonocephalus	MF	nostate	Thorpe, M. R. (1925). The Geological History of the Oreodonts. Journal of Mammalogy, 6(2), 69-82.;Mihlbachler, M. C., & Solounias, N. (2006). Coevolution of tooth crown height and diet in oreodonts (Merycoidodontidae, Artiodactyla) examined with phylogenetically independent contrasts. Journal of Mammalian Evolution, 13(1), 11-36.
NOW	NOW database	http://www.helsinki.fi/science/now/
fossilworks	fossilworks database	http://fossilworks.org/
