# Supplementary material for: A new, fast method to search for morphological convergence with shape data
Source: PLoS One. 2019 Dec 27;14(12):e0226949. doi: 10.1371/journal.pone.0226949 (PMC6934287; doi:10.1371/journal.pone.0226949)
Supplement: S4 File — R code to perform the simulations. (R) [file pone.0226949.s004.R]

library(RRphylo)
library(ape)
library(geiger)
library(phytools)
library(TreeSim)
library(ape)
library(phytools)
library(geiger)
library(mvMORPH)


########################################################################
#        Automatically searching for convergence between clades        #
########################################################################

ff<-array()
RRb<-list()
SCb<-list()
RR<-list()
SC<-list()
SCb<-list()
NPAR<-list()

for(p in 1:100){
  print(p)
  
  ### creating a phylogenetic tree with > 80 species
  repeat({
    sim.bdtree(b = .5, d = 0.2)->tree
    if(Ntip(tree)>80) break
  })
  
  
  ### select, extract and then modify the clade to be duplicated
  dist.nodes(tree)[(Ntip(tree)+1),]->cd
  cd[cd<0.8*max(cd)]->cd
  cd[which(as.numeric(names(cd))>Ntip(tree))]->cd
  cdt<-array()
  for(e in 1:length(cd)) length(tips(tree,names(cd)[e]))->cdt[e]
  names(cd[-which(cdt<Ntip(tree)*.1|cdt>Ntip(tree)/4)])->cd
  cdd<-array()
  for(i in 1:length(cd)){
    if((length(tips(tree,cd[i]))-2)>(length(tips(tree,cd[i]))+Ntip(tree)-2)*0.1) cdd[i]<-"ok" else cdd[i]<-"no"
  }
  if(length(which(cdd=="ok"))>0) cd[which(cdd=="ok")]->cd else cd->cd
  as.numeric(sample(cd,1))->n
  
  
 
  extract.clade(tree,n)->t1
  max(nodeHeights(t1))->nH1
  swapONE(t1)[[1]]->t1
  drop.tip(t1,t1$tip.label[c(1,length(t1$tip.label))])->t1
  
  if(max(nodeHeights(t1))!=nH1) geiger:::rescale(t1,nH1,model = "depth")->t1
  
  t1$root.edge<-data.frame(tree$edge,tree$edge.length)[which(
    data.frame(tree$edge,tree$edge.length)[,2]==n),3]
  
  
  ### selecting the node where the new clade is to be binded   
  distNodes(tree,n)[1:Nnode(tree),]->dfN
  dfN[-which(rownames(dfN)%in%c(n,getDescendants(tree,n))),]->dfN
  distNodes(tree,(Ntip(tree)+1))[1:Nnode(tree),][-1,]->dR
  dR[match(rownames(dfN),rownames(dR)),]->dR1
  dfN[match(rownames(dR1)[which(dR1[,2]<max(dR[,2])*0.8)],rownames(dfN)),]->dfN
  rownames(dfN)[which(dfN[,1]<=Ntip(tree)/10)]->bar
  dfN[-which(dfN[,1]<=Ntip(tree)/10),]->dfn2
  
  
  if(class(dfn2)!="matrix") 
  {
    t(as.matrix(dfn2))->dfn2
    rownames(dfN)[-which(dfN[,1]<=Ntip(tree)/10)]->rownames(dfn2)
  }
  
  if(dim(dfn2)[1]==0) 
  {
    rownames(dfN)[which.max(dfN[,1])]->nodN
    dfN[which.max(dfN[,1]),1]->minD
  } else{
    dR[match(rownames(dfn2),rownames(dR)),]->dfn3
    if(class(dfn3)!="matrix") 
    {
      t(as.matrix(dfn3))->dfn3
      rownames(dR)[match(rownames(dfn2),rownames(dR))]->rownames(dfn3)
    }
    rownames(dfn3)[which.min(dfn3[,2])]->nodN
    
    dfn2[rownames(dfn2)==nodN,1]->minD
  }
  nodN->tar
  
  at<-tar
  data.frame(tree$edge,tree$edge.length)[which(data.frame(tree$edge,
                                                          tree$edge.length)[,2]==at),3]->pos
  
  
  diff(dist.nodes(tree)[(Ntip(tree)+1),c(n,tar)])->dH
  if(dH>0) {
    
    geiger:::rescale(t1,(abs(diff(c(max(nodeHeights(t1)),dH)))),model = "depth")->t1
    t1$root.edge+pos/2->t1$root.edge
  }else{
    geiger:::rescale(t1,(max(nodeHeights(t1))+abs(dH)),model = "depth")->t1
    t1$root.edge+pos/2->t1$root.edge
  }
  
  # delete the # hashtag if you want to see the new tree with the convergent nodes highlighted 
  # plot(tree1,show.tip.label=FALSE)
  # nodelabels(node=c(nod.par),bg="white",frame="none",col="red")
  
  
  ### simulate a phenotype according to the Brownian motion and then modify it according to the f value
  fastBM(tree,nsim=3)->y
  y[match(tree$tip.label,rownames(y)),]->y
  y[match(tips(tree,n),rownames(y)),]->a
  
  
  apply(y,2,range)->m.a
  sample(seq(.5,2,.1),1)->ff[p]
  print(ff[p])
  m.a[2,]*ff[p]->m.a
  
  a1<-matrix(ncol=dim(y)[2],nrow=dim(a)[1])
  for(m in 1:dim(a)[1])
  {
    v<-array()
    for(i in 1:length(m.a)) jitter(m.a[i],amount=(sd(a[,i])*1))->v[i]
    v->a1[m,]
  }
  
  rownames(a1)<-rownames(a)
  y[match(tips(tree,n),rownames(y)),]<-a1
  
  apply(y[match(t1$tip.label,rownames(y)),],2,jitter)->y.t1
  
  tree$tip.label<-paste("a",seq(1,Ntip(tree)),sep="")
  t1$tip.label<-paste("a",seq((Ntip(tree)+1),(Ntip(tree)+Ntip(t1))),sep="")
  rownames(y)<-tree$tip.label
  rownames(y.t1)<-t1$tip.label
  bind.tree(tree,t1,where=at,position=pos/2)->tree1
  rbind(y,y.t1)->y
  
  
  ### nod.par is the node pair set to converge
  c(getMRCA(tree1,tree$tip.label[which(tree$tip.label%in%tips(tree,n))]),
    getMRCA(tree1,t1$tip.label))->nod.par
  nod.par->NPAR[[p]]
  
  
  ### perform RRphylo and search.conv 
  RRphylo(tree1,y)->rr
  rr->RR[[p]]
  try(search.conv(RR=rr,y=y,nsim=100,min.dist = (minD-1),foldername=getwd(),clus=.5))->sc
  if(class(sc)=="try-error") sc<-NULL
  sc->SC[[p]]
  
  
  ### simulate a phenotype according to the Brownian motion and perform RRphylo and search.conv, no convergence has to be found here
  fastBM(tree1,nsim=3)->yb
  yb[match(tree1$tip.label,rownames(yb)),]->yb
  RRphylo(tree1,yb)->rrb
  try(search.conv(RR=rrb,y=yb,nsim=100,min.dist=minD,foldername=getwd(),clus=.5))->scb
  if(class(scb)=="try-error") scb<-NULL
  rrb->RRb[[p]]
  scb->SCb[[p]]
  
}


########################################################################
#       Searching for convergence between user-indicated clades        #
########################################################################

SC<-list()
RR<-list()
SCb<-list()
RRb<-list()
NPAR<-list()
ff<-array()
for(p in 1:100){
  print(p)
  
  ### creating a phylogenetic tree with > 80 species
  repeat({
    sim.bdtree(b = .5, d = 0.2)->tree
    if(Ntip(tree)>80) break
  })
  
  
  ### selecting the node subtending the clade to be duplicated
  dist.nodes(tree)[(Ntip(tree)+1),]->cd
  cd[cd<0.8*max(cd)]->cd
  cd[which(as.numeric(names(cd))>Ntip(tree))]->cd
  cdt<-array()
  for(e in 1:length(cd)) length(tips(tree,names(cd)[e]))->cdt[e]
  names(cd[-which(cdt<Ntip(tree)*.1|cdt>Ntip(tree)/4)])->cd
  cdd<-array()
  for(i in 1:length(cd)){
    if((length(tips(tree,cd[i]))-2)>(length(tips(tree,cd[i]))+Ntip(tree)-2)*0.1) cdd[i]<-"ok" else cdd[i]<-"no"
  }
  if(length(which(cdd=="ok"))>0) cd[which(cdd=="ok")]->cd else cd->cd
  as.numeric(sample(cd,1))->n
  
  
 
  extract.clade(tree,n)->t1
  max(nodeHeights(t1))->nH1
  swapONE(t1)[[1]]->t1
  drop.tip(t1,t1$tip.label[c(1,length(t1$tip.label))])->t1
  
  if(max(nodeHeights(t1))!=nH1) geiger:::rescale(t1,nH1,model = "depth")->t1
  
  t1$root.edge<-data.frame(tree$edge,tree$edge.length)[which(
    data.frame(tree$edge,tree$edge.length)[,2]==n),3]
  
  
  ### selecting the node where the new clade is binded   
  distNodes(tree,n)[1:Nnode(tree),]->dfN
  dfN[-which(rownames(dfN)%in%c(n,getDescendants(tree,n))),]->dfN
  distNodes(tree,(Ntip(tree)+1))[1:Nnode(tree),][-1,]->dR
  dR[match(rownames(dfN),rownames(dR)),]->dR1
  dfN[match(rownames(dR1)[which(dR1[,2]<max(dR[,2])*0.8)],rownames(dfN)),]->dfN
  rownames(dfN)[which(dfN[,1]<=Ntip(tree)/10)]->bar
  dfN[-which(dfN[,1]<=Ntip(tree)/10),]->dfn2
  
  
  if(class(dfn2)!="matrix") 
  {
    t(as.matrix(dfn2))->dfn2
    rownames(dfN)[-which(dfN[,1]<=Ntip(tree)/10)]->rownames(dfn2)
  }
  
  if(dim(dfn2)[1]==0) 
  {
    rownames(dfN)[which.max(dfN[,1])]->nodN
    dfN[which.max(dfN[,1]),1]->minD
  } else{
    dR[match(rownames(dfn2),rownames(dR)),]->dfn3
    if(class(dfn3)!="matrix") 
    {
      t(as.matrix(dfn3))->dfn3
      rownames(dR)[match(rownames(dfn2),rownames(dR))]->rownames(dfn3)
    }
    rownames(dfn3)[which.min(dfn3[,2])]->nodN
    
    dfn2[rownames(dfn2)==nodN,1]->minD
  }
  nodN->tar
  
  at<-tar
  data.frame(tree$edge,tree$edge.length)[which(data.frame(tree$edge,
                                                          tree$edge.length)[,2]==at),3]->pos
  
  
  diff(dist.nodes(tree)[(Ntip(tree)+1),c(n,tar)])->dH
  if(dH>0) {
    
    geiger:::rescale(t1,(abs(diff(c(max(nodeHeights(t1)),dH)))),model = "depth")->t1
    t1$root.edge+pos/2->t1$root.edge
  }else{
    geiger:::rescale(t1,(max(nodeHeights(t1))+abs(dH)),model = "depth")->t1
    t1$root.edge+pos/2->t1$root.edge
  }
  
  # delete the # hashtag if you want to see the new tree with the convergent nodes highlighted 
  # plot(tree1,show.tip.label=FALSE)
  # nodelabels(node=c(nod.par),bg="white",frame="none",col="red")
  
  
  ### simulate a phenotype according to the Brownian motion and then modify it according to the f value
  fastBM(tree,nsim=3)->y
  y[match(tree$tip.label,rownames(y)),]->y
  y[match(tips(tree,n),rownames(y)),]->a
  
  
  apply(y,2,range)->m.a
  sample(seq(.5,2,.1),1)->ff[p]
  print(ff[p])
  m.a[2,]*ff[p]->m.a
  
  a1<-matrix(ncol=dim(y)[2],nrow=dim(a)[1])
  for(m in 1:dim(a)[1])
  {
    v<-array()
    for(i in 1:length(m.a)) jitter(m.a[i],amount=(sd(a[,i])*1))->v[i]
    v->a1[m,]
  }
  
  rownames(a1)<-rownames(a)
  y[match(tips(tree,n),rownames(y)),]<-a1
  
  apply(y[match(t1$tip.label,rownames(y)),],2,jitter)->y.t1
  
  tree$tip.label<-paste("a",seq(1,Ntip(tree)),sep="")
  t1$tip.label<-paste("a",seq((Ntip(tree)+1),(Ntip(tree)+Ntip(t1))),sep="")
  rownames(y)<-tree$tip.label
  rownames(y.t1)<-t1$tip.label
  bind.tree(tree,t1,where=at,position=pos/2)->tree1
  rbind(y,y.t1)->y
  
  
  ### nod.par is the node pair set to converge
  c(getMRCA(tree1,tree$tip.label[which(tree$tip.label%in%tips(tree,n))]),
    getMRCA(tree1,t1$tip.label))->nod.par
  nod.par->NPAR[[p]]
  
  
  ### performing RRphylo and search.conv 
  RRphylo(tree1,y)->rr
  rr->RR[[p]]
  try(search.conv(RR=rr,y=y,nsim=100,foldername=getwd(),clus=.5,nodes=nod.par))->sc
  if(class(sc)=="try-error") sc<-NULL
  sc->SC[[p]]
  
  
  ### simulating a phenotype according to the Brownian motion and performing RRphylo and search.conv, no convergence has to be found here
  fastBM(tree1,nsim=3)->y
  RRphylo(tree1,y)->rr
  rr->RRb[[p]]
  try(search.conv(RR=rr,y=y,nsim=100,foldername=getwd(),clus=.5,nodes=nod.par))->sc
  if(class(sc)=="try-error") sc<-NULL
  sc->SCb[[p]]
  
}


########################################################################
#         Automatically searching for convergence (close nodes)        #
########################################################################

SC<-list()
RR<-list()
SCb<-list()
RRb<-list()
NPAR<-list()
ff<-array()
for(p in 1:100){
  print(p)
  
  ### creating a phylogenetic tree with > 80 species
  repeat({
    sim.bdtree(b = .5, d = 0.2)->tree
    if(Ntip(tree)>80) break
  })
  
  
  ### selecting the node subtending the clade to be duplicated
  dist.nodes(tree)[(Ntip(tree)+1),]->cd
  cd[cd<0.8*max(cd)]->cd
  cd[which(as.numeric(names(cd))>Ntip(tree))]->cd
  cdt<-array()
  for(e in 1:length(cd)) length(tips(tree,names(cd)[e]))->cdt[e]
  names(cd[-which(cdt<Ntip(tree)*.1|cdt>Ntip(tree)/4)])->cd
  cdd<-array()
  for(i in 1:length(cd)){
    if((length(tips(tree,cd[i]))-2)>(length(tips(tree,cd[i]))+Ntip(tree)-2)*0.1) cdd[i]<-"ok" else cdd[i]<-"no"
  }
  if(length(which(cdd=="ok"))>0) cd[which(cdd=="ok")]->cd else cd->cd
  as.numeric(sample(cd,1))->n
  
  

  extract.clade(tree,n)->t1
  max(nodeHeights(t1))->nH1
  swapONE(t1)[[1]]->t1
  drop.tip(t1,t1$tip.label[c(1,length(t1$tip.label))])->t1
  
  if(max(nodeHeights(t1))!=nH1) geiger:::rescale(t1,nH1,model = "depth")->t1
  
  t1$root.edge<-data.frame(tree$edge,tree$edge.length)[which(
    data.frame(tree$edge,tree$edge.length)[,2]==n),3]
  
  
  ### selecting the node where the new clade is binded   
  distNodes(tree,n)[1:Nnode(tree),]->dfN
  dfN[-which(rownames(dfN)%in%c(n,getDescendants(tree,n))),]->dfN
  distNodes(tree,(Ntip(tree)+1))[1:Nnode(tree),][-1,]->dR
  dR[match(rownames(dfN),rownames(dR)),]->dR1
  dfN[match(rownames(dR1)[which(dR1[,2]<max(dR[,2])*0.8)],rownames(dfN)),]->dfN
  rownames(dfN)[which(dfN[,1]<=2)]->bar
  dfN[-which(dfN[,1]<=2),]->dfn2
  
  
  if(class(dfn2)!="matrix") 
  {
    t(as.matrix(dfn2))->dfn2
    rownames(dfN)[-which(dfN[,1]<=2)]->rownames(dfn2)
  }
  
  if(dim(dfn2)[1]==0) 
  {
    rownames(dfN)[which.min(dfN[,1]-5)]->nodN
    dfN[which.min(dfN[,1]-5),1]->minD
  } else{
    
    rownames(dfn2)[which.min(dfn2[,1])]->nodN
    dfn2[rownames(dfn2)==nodN,1]->minD
  }
  nodN->tar
  
  at<-tar
  data.frame(tree$edge,tree$edge.length)[which(data.frame(tree$edge,
                                                          tree$edge.length)[,2]==at),3]->pos
  
  
  diff(dist.nodes(tree)[(Ntip(tree)+1),c(n,tar)])->dH
  if(dH>0) {
    
    geiger:::rescale(t1,(abs(diff(c(max(nodeHeights(t1)),dH)))),model = "depth")->t1
    t1$root.edge+pos/2->t1$root.edge
  }else{
    geiger:::rescale(t1,(max(nodeHeights(t1))+abs(dH)),model = "depth")->t1
    t1$root.edge+pos/2->t1$root.edge
  }
  
  
  ### simulating a phenotype according to the Brownian motion and modifying it according to the f value
  fastBM(tree,nsim=3)->y
  y[match(tree$tip.label,rownames(y)),]->y
  y[match(tips(tree,n),rownames(y)),]->a
  
  
  apply(y,2,range)->m.a
  sample(seq(.5,2,.1),1)->ff[p]
  print(ff[p])
  m.a[2,]*ff[p]->m.a
  
  a1<-matrix(ncol=dim(y)[2],nrow=dim(a)[1])
  for(m in 1:dim(a)[1])
  {
    v<-array()
    for(i in 1:length(m.a)) jitter(m.a[i],amount=(sd(a[,i])*1))->v[i]
    v->a1[m,]
  }
  
  rownames(a1)<-rownames(a)
  y[match(tips(tree,n),rownames(y)),]<-a1
  
  apply(y[match(t1$tip.label,rownames(y)),],2,jitter)->y.t1
  
  tree$tip.label<-paste("a",seq(1,Ntip(tree)),sep="")
  t1$tip.label<-paste("a",seq((Ntip(tree)+1),(Ntip(tree)+Ntip(t1))),sep="")
  rownames(y)<-tree$tip.label
  rownames(y.t1)<-t1$tip.label
  bind.tree(tree,t1,where=at,position=pos/2)->tree1
  rbind(y,y.t1)->y
  
  
  ### nod.par is the node pair set to converge
  c(getMRCA(tree1,tree$tip.label[which(tree$tip.label%in%tips(tree,n))]),
    getMRCA(tree1,t1$tip.label))->nod.par
  nod.par->NPAR[[p]]
  
  plot(tree1,show.tip.label=FALSE)
  nodelabels(node=c(nod.par),bg="white",frame="none",col="red")
  
  
  ### performing RRphylo and search.conv 
  RRphylo(tree1,y)->rr
  rr->RR[[p]]
  try(search.conv(RR=rr,y=y,nsim=100,min.dist = (minD-1),foldername=getwd(),clus=.5))->sc
  if(class(sc)=="try-error") sc<-NULL
  sc->SC[[p]]
  
  
  ### simulating a phenotype according to the Brownian motion and performing RRphylo and search.conv
  fastBM(tree1,nsim=3)->y
  RRphylo(tree1,y)->rr
  rr->RRb[[p]]
  try(search.conv(RR=rr,y=y,nsim=100,min.dist = (minD-1),foldername=getwd(),clus=.5))->sc
  if(class(sc)=="try-error") sc<-NULL
  sc->SCb[[p]]
  
}


########################################################################
#                 Testing different evolutionary models                #
########################################################################

SC<-list()
SCB<-list()
RR<-list()
NPAR<-list()
treeT<-list()
ds<-tr<-kap<-lam<-del<-array()

for(p in 1:125){
  print(p)
  
  ### creating a phylogenetic tree with > 80 species
  repeat({
    sim.bdtree(b = .5, d = 0.2)->tree
    if(Ntip(tree)>80) break
  })
  
  
  ### selecting the node subtending the clade to be duplicated
  dist.nodes(tree)[(Ntip(tree)+1),]->cd
  cd[cd<0.8*max(cd)]->cd
  cd[which(as.numeric(names(cd))>Ntip(tree))]->cd
  cdt<-array()
  for(e in 1:length(cd)) length(tips(tree,names(cd)[e]))->cdt[e]
  names(cd[-which(cdt<Ntip(tree)*.1|cdt>Ntip(tree)/4)])->cd
  cdd<-array()
  for(i in 1:length(cd)){
    if((length(tips(tree,cd[i]))-2)>(length(tips(tree,cd[i]))+Ntip(tree)-2)*0.1) cdd[i]<-"ok" else cdd[i]<-"no"
  }
  if(length(which(cdd=="ok"))>0) cd[which(cdd=="ok")]->cd else cd->cd
  as.numeric(sample(cd,1))->n
  
  

  extract.clade(tree,n)->t1
  max(nodeHeights(t1))->nH1
  swapONE(t1)[[1]]->t1
  drop.tip(t1,t1$tip.label[c(1,length(t1$tip.label))])->t1
  
  if(max(nodeHeights(t1))!=nH1) geiger:::rescale(t1,nH1,model = "depth")->t1
  
  t1$root.edge<-data.frame(tree$edge,tree$edge.length)[which(
    data.frame(tree$edge,tree$edge.length)[,2]==n),3]
  
  
  ### selecting the node where the new clade is binded   
  distNodes(tree,n)[1:Nnode(tree),]->dfN
  dfN[-which(rownames(dfN)%in%c(n,getDescendants(tree,n))),]->dfN
  distNodes(tree,(Ntip(tree)+1))[1:Nnode(tree),][-1,]->dR
  dR[match(rownames(dfN),rownames(dR)),]->dR1
  dfN[match(rownames(dR1)[which(dR1[,2]<max(dR[,2])*0.8)],rownames(dfN)),]->dfN
  rownames(dfN)[which(dfN[,1]<=Ntip(tree)/10)]->bar
  dfN[-which(dfN[,1]<=Ntip(tree)/10),]->dfn2
  
  
  if(class(dfn2)!="matrix") 
  {
    t(as.matrix(dfn2))->dfn2
    rownames(dfN)[-which(dfN[,1]<=Ntip(tree)/10)]->rownames(dfn2)
  }
  
  if(dim(dfn2)[1]==0) 
  {
    rownames(dfN)[which.max(dfN[,1])]->nodN
    dfN[which.max(dfN[,1]),1]->minD
  } else{
    dR[match(rownames(dfn2),rownames(dR)),]->dfn3
    if(class(dfn3)!="matrix") 
    {
      t(as.matrix(dfn3))->dfn3
      rownames(dR)[match(rownames(dfn2),rownames(dR))]->rownames(dfn3)
    }
    rownames(dfn3)[which.min(dfn3[,2])]->nodN
    
    dfn2[rownames(dfn2)==nodN,1]->minD
  }
  nodN->tar
  
  at<-tar
  data.frame(tree$edge,tree$edge.length)[which(data.frame(tree$edge,
                                                          tree$edge.length)[,2]==at),3]->pos
  
  
  diff(dist.nodes(tree)[(Ntip(tree)+1),c(n,tar)])->dH
  if(dH>0) {
    
    geiger:::rescale(t1,(abs(diff(c(max(nodeHeights(t1)),dH)))),model = "depth")->t1
    t1$root.edge+pos/2->t1$root.edge
  }else{
    geiger:::rescale(t1,(max(nodeHeights(t1))+abs(dH)),model = "depth")->t1
    t1$root.edge+pos/2->t1$root.edge
  }
  
  
  ### simulating a phenotype according to the Brownian motion and modifying it according to the value of the transform
  if(p<=25){
    sample(seq(0,1,0.1),1)->kap[p]
    geiger:::rescale(tree,model="kappa",kappa=kap[p])->treek
    fastBM(treek,nsim=3)->y
  } 
  if(p>25&p<=50){
    sample(seq(0.1,3,0.1),1)->del[p]
    geiger:::rescale(tree,model="delta",delta=del[p])->treed
    fastBM(treed,nsim=3)->y
  } 
  if(p<=75&p>50){
    sample(seq(0.1,1,0.1),1)->lam[p]
    geiger:::rescale(tree,model="lambda",lambda=lam[p])->treel 
    fastBM(treel,nsim=3)->y
  }
  if(p>75&p<=100) {
    sample(seq(-0.01,0.01,0.001),1)->tr[p]
    geiger:::rescale(tree,model="trend",slope=tr[p])->treet
    fastBM(treet,nsim=3)->y
  }
  if(p>100) {
    sample(seq(0,1,0.1),1)->ds[p]
    setBM(tree,nY=3,type="drift",ds=ds[p])->y
  }
  
  y[match(tree$tip.label,rownames(y)),]->y
  y[match(tips(tree,n),rownames(y)),]->a
  
  
  apply(y,2,range)->m.a
  m.a[2,]*1.5->m.a
  
  a1<-matrix(ncol=dim(y)[2],nrow=dim(a)[1])
  for(m in 1:dim(a)[1])
  {
    v<-array()
    for(i in 1:length(m.a)) jitter(m.a[i],amount=(sd(a[,i])*1))->v[i]
    v->a1[m,]
  }
  
  rownames(a1)<-rownames(a)
  y[match(tips(tree,n),rownames(y)),]<-a1
  
  apply(y[match(t1$tip.label,rownames(y)),],2,jitter)->y.t1
  
  tree$tip.label<-paste("a",seq(1,Ntip(tree)),sep="")
  t1$tip.label<-paste("a",seq((Ntip(tree)+1),(Ntip(tree)+Ntip(t1))),sep="")
  rownames(y)<-tree$tip.label
  rownames(y.t1)<-t1$tip.label
  bind.tree(tree,t1,where=at,position=pos/2)->tree1
  rbind(y,y.t1)->y
  
  
  ### nod.par is the node pair set to converge
  c(getMRCA(tree1,tree$tip.label[which(tree$tip.label%in%tips(tree,n))]),
    getMRCA(tree1,t1$tip.label))->nod.par
  nod.par->NPAR[[p]]
  
  
  ### performing RRphylo and search.conv 
  RRphylo(tree1,y)->rr
  rr->RR[[p]]
  try(search.conv(RR=rr,y=y,nsim=100,min.dist = (minD-1),foldername=getwd(),clus=.5))->sc
  if(class(sc)=="try-error") sc<-NULL
  sc->SC[[p]]
  
  
  ### simulating the phenotypes according to the Brownian motion and performing search.conv
  if(p<=25){
    geiger:::rescale(tree1,model="kappa",kappa=kap[p])->treek
    fastBM(treek,nsim=3)->y
  } 
  if(p>25&p<=50){
    geiger:::rescale(tree1,model="delta",delta=del[p])->treed
    fastBM(treed,nsim=3)->y
  } 
  if(p<=75&p>50){
    geiger:::rescale(tree1,model="lambda",lambda=lam[p])->treel 
    fastBM(treel,nsim=3)->y
  }
  if(p>75&p<=100) {
    geiger:::rescale(tree1,model="trend",slope=tr[p])->treet
    fastBM(treet,nsim=3)->y
  }
  if(p>100) {
    setBM(tree1,nY=3,type="drift",ds=ds[p])->y
  }
  
  RRphylo(tree1,y)->rr
  search.conv(RR=rr,y=y,nsim=100,foldername=getwd(),clus=.5,min.dist=(minD-1))->SCB[[p]]
  rm(list=ls()[-which(ls()%in%c("RR","SC","NPAR","p","search.conv","tr","kap","del","lam","distNodes","SCB","ds"))])
}


########################################################################
#     Searching for convergence among different phenotypic states      #
########################################################################

SC<-list()
SCb<-list()
w<-array()

for(p in 1:100){
  print(p)
  
  ### creating a phylogenetic tree with > 80 species
  repeat({
    sim.bdtree(b = .5, d = 0.2)->tree
    if(Ntip(tree)>80) break
  })
  
  
  ### simulating the phenotype
  fastBM(tree,nsim=3)->y
  y[match(tree$tip.label,rownames(y)),]->y
  apply(y,2,range)->m.aa
  sample(seq(1:Ntip(tree)),Ntip(tree)/10)->ff
  sample(seq(0.5,1.5,.1),1)->w[p]
  m.aa[2,]*w[p]->m.a
  
  p1<-matrix(ncol=length(m.a),nrow=length(ff))
  for(e in 1:length(ff)){
    p0<-array()
    for(i in 1:length(m.a)) jitter(m.a[i],amount=sd(y[,i]))->p0[i]
    p0->p1[e,]
    
  }
  
  
  ### simulating the phenotypic state
  y[ff,]<-p1
  rep("nostate",Ntip(tree))->state
  names(state)<-rownames(y)
  state[ff]<-"b"
  
  sample(seq(1:Ntip(tree))[-ff],Ntip(tree)/10)->f2
  p2<-matrix(ncol=length(m.a),nrow=length(ff))
  for(e in 1:length(ff)){
    p0<-array()
    for(i in 1:length(m.a)) jitter(m.a[i],amount=2*sd(y[,i]))->p0[i]
    p0->p2[e,]
    
  }
  
  y[f2,]<-p2
  state[f2]<-"c"
  sample(f2,2)->outs
  drop.tip(tree,outs)->tree
  y[-outs,]->y
  state[-outs]->state
  
  ### performing search.conv
  search.conv(tree=tree,y=y,state=state,nsim=100,clus=.5,foldername=getwd())->SC[[p]]
  
  
  ### simulating a phenotype according to the Brownian motion, generating a vector of phenotypic states, and performing search.conv
  fastBM(tree,nsim=3)->y
  y[match(tree$tip.label,rownames(y)),]->y
  rep("nostate",Ntip(tree))->state
  names(state)<-rownames(y)
  sample(seq(1:Ntip(tree)),Ntip(tree)/10)->ff
  state[ff]<-"b"
  sample(seq(1:Ntip(tree))[-ff],Ntip(tree)/10)->f2
  state[f2]<-"c"
  search.conv(tree=tree,y=y,state=state,nsim=100,clus=.5,foldername=getwd())->SCb[[p]]
  
}


########################################################################
#         Searching for convergence within a phenotypic state          #
########################################################################


SC<-list()
SCb<-list()
w<-array()

for(p in 1:100){
  print(p)
  
  ### creating a phylogenetic tree with > 80 species
  repeat({
    sim.bdtree(b = .5, d = 0.2)->tree
    if(Ntip(tree)>80) break
  })
  
  
  ### simulating the phenotype
  fastBM(tree,nsim=3)->y
  y[match(tree$tip.label,rownames(y)),]->y
  apply(y,2,range)->m.aa
  sample(seq(1:Ntip(tree)),Ntip(tree)/10)->ff
  sample(seq(0.5,1.5,.1),1)->w[p]
  m.aa[2,]*w[p]->m.a
  
  p1<-matrix(ncol=length(m.a),nrow=length(ff))
  for(e in 1:length(ff)){
    p0<-array()
    for(i in 1:length(m.a)) jitter(m.a[i],amount=sd(y[,i]))->p0[i]
    p0->p1[e,]
    
  }
  
  
  ### simulating the phenotypic state
  y[ff,]<-p1
  rep("nostate",Ntip(tree))->state
  names(state)<-rownames(y)
  state[ff]<-"b"
  
  
  ### performing search.conv
  search.conv(tree=tree,y=y,state=state,nsim=100,clus=.5,foldername=getwd())->SC[[p]]
  
  
  ### simulating a phenotype according to the Brownian motion, generating a vector of phenotypic states, and performing search.conv
  fastBM(tree,nsim=3)->y
  y[match(tree$tip.label,rownames(y)),]->y
  rep("nostate",Ntip(tree))->state
  names(state)<-rownames(y)
  sample(seq(1:Ntip(tree)),Ntip(tree)/10)->ff
  state[ff]<-"b"
  search.conv(tree=tree,y=y,state=state,nsim=100,clus=.5,foldername=getwd())->SCb[[p]]
  
}
########################################################################
#     Testing convergence according to Stayton (2015) simulations      #
########################################################################


#### estimating Type I error rate ####

broken.stick <- function(p){
  result = matrix(0,p,2)
  colnames(result) = c("j","E(j)")
  for(j in 1:p){
    E = 0
    for(x in j:p) E = E+(1/x)
    result[j,1] = j
    result[j,2] = E/p
  }
  return(result)
}


sim.bd.taxa(26,1000, lambda=0.5, mu=0)->tree.list
broken.stick(10)[,2]->bs

SC.list<-spec.list<-list()
ny.all<-alpha.vals<-array()
for(i in 1:1000){
  print(i)
  tree.list[[i]]->tree
  rep("nostate",Ntip(tree))->status
  names(status)<-tree$tip.label
  sample(seq(2,10),1)->ny->ny.all[i]
  sample(bs,ny)->s2
  y<-do.call(cbind,lapply(s2,function(x){
    fastBM(tree,sig2=x)
  }))
  
  sample(tree$tip.label,1)->sp1
  distNodes(tree,sp1)[(Nnode(tree)+1):(Nnode(tree)+Ntip(tree)),1]->dN1
  dN1[which(dN1>3)]->dN1dist
  names(sample(dN1dist,1))->sp2
  distNodes(tree,sp2)[(Nnode(tree)+1):(Nnode(tree)+Ntip(tree)),1]->dN2
  dN2[which(names(dN2)%in%names(dN1dist))]->dN2dist
  names(sample(dN2dist[which(dN2dist>3)],1))->sp3
  
  c(sp1,sp2,sp3)->spec.list[[i]]
  
  status[match(c(sp1,sp2,sp3),names(status))]<-"a"
  
  make.simmap(tree,status , model="ER")->tree1
  
  sample(seq(1,50),1)->alpha->alpha.vals[i]
  
  yOU<-mapply(function(a,b){
    mvSIM(tree1 , error = NULL, model = "OUM",
          param = list(theta = c(a*1.25,0), sigma = b, alpha = alpha, beta = 0))
  },a=apply(y,2,max),b=s2)
  rownames(yOU)<-rownames(y)
  
  search.conv(tree=tree,y=yOU,state=status,PGLSf=FALSE,foldername=getwd())->SC.list[[i]]
}


#### estimating Type II error rate ####
sim.bd.taxa(26,1000, lambda=0.5, mu=0)->tree.list
broken.stick(10)[,2]->bs

SC.list<-spec.list<-list()
ny.all<-alpha.vals<-array()
for(i in 1:1000){
  print(i)
  tree.list[[i]]->tree
  rep("nostate",Ntip(tree))->status
  names(status)<-tree$tip.label
  sample(seq(2,10),1)->ny->ny.all[i]
  sample(bs,ny)->s2
  y<-do.call(cbind,lapply(s2,function(x){
    fastBM(tree,sig2=x)
  }))
  
  sample(tree$tip.label,1)->sp1
  distNodes(tree,sp1)[(Nnode(tree)+1):(Nnode(tree)+Ntip(tree)),1]->dN1
  dN1[which(dN1>3)]->dN1dist
  names(sample(dN1dist,1))->sp2
  distNodes(tree,sp2)[(Nnode(tree)+1):(Nnode(tree)+Ntip(tree)),1]->dN2
  dN2[which(names(dN2)%in%names(dN1dist))]->dN2dist
  names(sample(dN2dist[which(dN2dist>3)],1))->sp3
  
  c(sp1,sp2,sp3)->spec.list[[i]]
  
  status[match(c(sp1,sp2,sp3),names(status))]<-"a"
  
  make.simmap(tree,status , model="ER")->tree1
  
  sample(seq(1,50),1)->alpha->alpha.vals[i]
  
  yOU<-mapply(function(a,b){
    mvSIM(tree1 , error = NULL, model = "OUM",
          param = list(theta = c(a*1.25,0), sigma = b, alpha = alpha, beta = 0))
  },a=apply(y,2,max),b=s2)
  rownames(yOU)<-rownames(y)
  
  search.conv(tree=tree,y=yOU,state=status,PGLSf=FALSE,foldername=getwd())->SC.list[[i]]
}

#########################################################################
# Testing convergence using time, rather than number of nodes, distance #
#########################################################################
mm.vals<-alpha.vals<-array()
RRb<-list()
SCb<-list()
RR<-list()
SC<-list()
NPAR<-list()

for(p in 1:1000){
  print(p)
  
  ### creating a phylogenetic tree with > 80 species
  repeat({
    sim.bdtree(b = .5, d = 0.2)->tree
    if(Ntip(tree)>80) break
  })
  
  if(p>=500) geiger::rescale(tree,model="delta",0.5)->tree2 else geiger::rescale(tree,model="delta",2)->tree2
  
  sum(tree2$edge.length)->evoT
  
  ### select a pair of clades to set to converge
  dist.nodes(tree)[(Ntip(tree)+1),]->cd
  cd[cd<0.8*max(cd)]->cd
  cd[which(as.numeric(names(cd))>Ntip(tree))]->cd
  cdt<-array()
  for(e in 1:length(cd)) length(tips(tree,names(cd)[e]))->cdt[e]
  names(cd[-which(cdt<Ntip(tree)*.1|cdt>Ntip(tree)/4)])->cd
  cdd<-array()
  for(i in 1:length(cd)){
    if((length(tips(tree,cd[i]))-2)>(length(tips(tree,cd[i]))+Ntip(tree)-2)*0.05) cdd[i]<-"ok" else cdd[i]<-"no"
  }
  if(length(which(cdd=="ok"))>0) cd[which(cdd=="ok")]->cd else cd->cd
  as.numeric(sample(cd,1))->n
  names(which.max(dist.nodes(tree2)[n,cd]))->n2
  
  fastBM(tree2,nsim=3)->y
  y[match(tree2$tip.label,rownames(y)),]->y
  
  
  sample(seq(0.5,2,0.1),1)->mm->mm.vals[p]
  sample(seq(1,50),1)->alpha->alpha.vals[p]
  
  yOU1<-do.call(cbind,lapply(apply(y,2,max),function(x) {
    extract.clade(tree2,n)->tn
    mvSIM(tn , error = NULL, model = "OU1",
          param = list(theta = x*mm, sigma = 1, alpha = alpha, beta = 0))
  }))
  
  yOU2<-do.call(cbind,lapply(apply(y,2,max),function(x) {
    extract.clade(tree2,as.numeric(n2))->tn
    mvSIM(tn , error = NULL, model = "OU1",
          param = list(theta = x*mm, sigma = 1, alpha = alpha, beta = 0))
  }))
  
  y->yN
  yOU1->yN[match(rownames(yOU1),rownames(yN)),]
  yOU2->yN[match(rownames(yOU2),rownames(yN)),]
  
  c(n,n2)->nod.par
  nod.par->NPAR[[p]]
  paste("time",round(distNodes(tree2,nod.par)[2]-1,2),sep="")->mD
  
  ## perform RRphylo and search.conv
  ## using BM phenotypes to estimate Type I error rate
  RRphylo(tree2,y)->rr
  rr->RRb[[p]]
  try(search.conv(RR=rr,y=y,nsim=100,min.dist =mD,foldername=getwd(),clus=.5))->sc
  if(class(sc)=="try-error") sc<-NULL
  sc->SCb[[p]]
  
  ## using BM/OU phenotypes to estimate Type I error rate
  aces<-t(replicate(2,apply(y,2,max)*mm))
  rownames(aces)<-nod.par
  
  RRphylo(tree2,yN,aces = aces)->rr
  rr->RR[[p]]
  try(search.conv(RR=rr,y=yN,nsim=100,min.dist =mD,aceV = aces,foldername=getwd(),clus=.5))->sc
  if(class(sc)=="try-error") sc<-NULL
  sc->SC[[p]]
 
}

#########################################################################
#               Testing convergence within Anolis ecomorphs             #
#########################################################################
### data and tree from Malher et al (2010,2013)
read.tree("anolis_tree.R")->tree
paste("Anolis_",tree$tip.label,sep="")->tree$tip.label
read.csv("1232392s2.csv",sep=";")->dato 
dato[,1]<-paste("Anolis_",as.character(dato[,1]),sep="")
dato[match(tree$tip.label,dato[,1]),]->dato
dato[,2:12]->PCs
dato$ecomorph->status
as.character(status)->status
rownames(PCs)<-names(status)<-dato[,1]

status.tot<-lapply(unique(status),function(x){
  as.character(status)->temp
  temp[-which(status==x)]<-"nostate"
  names(temp)<-names(status)
  temp
})

search.conv(tree=tree,y=PCs,state=status.tot[[1]],PGLSf = FALSE,foldername=getwd())->SC1
search.conv(tree=tree,y=PCs,state=status.tot[[2]],PGLSf = FALSE,foldername=getwd())->SC2
search.conv(tree=tree,y=PCs,state=status.tot[[3]],PGLSf = FALSE,foldername=getwd())->SC3
search.conv(tree=tree,y=PCs,state=status.tot[[4]],PGLSf = FALSE,foldername=getwd())->SC4
search.conv(tree=tree,y=PCs,state=status.tot[[5]],PGLSf = FALSE,foldername=getwd())->SC5
search.conv(tree=tree,y=PCs,state=status.tot[[6]],PGLSf = FALSE,foldername=getwd())->SC6
search.conv(tree=tree,y=PCs,state=status.tot[[7]],PGLSf = FALSE,foldername=getwd())->SC7
rbind(SC1,SC2,SC3,SC4,SC5,SC6,SC7)
